# Supplementary material for: Diurnal Rhythms in the Red Seaweed Gracilariopsis chorda are Characterized by Unique Regulatory Networks of Carbon Metabolism
Source: Mol Biol Evol. 2024 Jan 24;41(2):msae012. doi: 10.1093/molbev/msae012 (PMC10853006; doi:10.1093/molbev/msae012)
Supplement: msae012_Supplementary_Data [file msae012_supplementary_data.zip › Supplementary Tables.xlsx]

## Sheet: Supplementary Table S1
	Supplementary Table S1. 3,098 rhythmic (1,547 rhythmic, and 1,551 general-rhythmic) genes and their gene expression patterns in G. chorda (z-scores, and up & down patterns).
	Gene ID	Patterns	Type	DN4	DN10	DN16	DN22	CL4	CL10	CL16	CL22	Functional annotations		MetaCycle	BioCycle	Remarks
				Light condition		Dark condition		Light condition		Continuous light condition		KEGG	Description (EggNog mapper)
	PXF40489.1	A (-+++-++)	rhythmic	1.4237	-0.916974	-0.906545	0.363373	1.28113	-1.07443	-0.514179	0.343927	-	-	X	O	significant correlation (p-value<0.05; Pearson correlation)	-
	PXF41495.1	A (-+++-++)	rhythmic	1.56494	-1.06384	-0.815327	0.203153	1.28139	-0.925059	-0.427092	0.181839	K00615	transketolase (EC 2.2.1.1)	O	O	significant correlation (p-value<0.05; Pearson correlation)	-
	PXF43968.1	A (-+++-++)	rhythmic	1.63462	-0.933179	-0.91513	0.135492	1.28467	-0.869994	-0.430432	0.0939493	K01783	Ribulose-phosphate 3 epimerase family	O	O	significant correlation (p-value<0.05; Pearson correlation)	-
	PXF44800.1	A (-+++-++)	rhythmic	1.64785	-0.989534	-0.847939	0.0785236	1.23023	-0.951925	-0.354385	0.187181	K00855	uridine kinase	O	O	significant correlation (p-value<0.05; Pearson correlation)	-
	PXF45313.1	A (-+++-++)	rhythmic	1.38492	-1.17049	-0.88226	0.629438	0.975578	-1.07046	-0.397503	0.53078	K01262	xaa-Pro aminopeptidase	O	O	significant correlation (p-value<0.05; Pearson correlation)	-
	PXF46178.1	A (-+++-++)	rhythmic	1.19926	-0.977503	-0.772358	0.428035	1.08861	-1.23413	-0.601625	0.869707	K05916	Is involved in NO detoxification in an aerobic process, termed nitric oxide dioxygenase (NOD) reaction that utilizes O(2) and NAD(P)H to convert NO to nitrate, which protects the bacterium from various noxious nitrogen compounds. Therefore, plays a central role in the inducible response to nitrosative stress (By similarity)	O	O	significant correlation (p-value<0.05; Pearson correlation)	-
	PXF46314.1	A (-+++-++)	rhythmic	1.49692	-0.971489	-0.862471	0.0603307	1.52187	-0.727488	-0.469325	-0.0483526	-	-	X	O	significant correlation (p-value<0.05; Pearson correlation)	-
	PXF46654.1	A (-+++-++)	rhythmic	-0.232592	-1.44491	-0.868595	0.855033	1.02163	-0.636345	-0.0790249	1.38481	-	-	O	O	significant correlation (p-value<0.05; Pearson correlation)	-
	PXF46971.1	A (-+++-++)	rhythmic	1.49022	-1.18758	-1.07046	0.452027	0.896743	-0.835847	-0.364191	0.619093	-	S_TKc	O	O	significant correlation (p-value<0.05; Pearson correlation)	-
	PXF47713.1	A (-+++-++)	rhythmic	1.93366	-0.772368	-0.763515	0.52674	0.833695	-0.765217	-0.619718	-0.373278	-	HNH endonuclease	O	X	significant correlation (p-value<0.05; Pearson correlation)	-
	PXF48091.1	A (-+++-++)	rhythmic	1.71814	-0.947611	-0.499753	0.410027	0.92544	-1.16483	-0.679766	0.238351	-	-	X	O	significant correlation (p-value<0.05; Pearson correlation)	-
	PXF49613.1	A (-+++-++)	rhythmic	1.83534	-0.840813	-0.768408	-0.189734	1.17841	-0.776147	-0.544025	0.10538	-	-	X	O	significant correlation (p-value<0.05; Pearson correlation)	-
	PXF40236.1	A (-+++-++)	rhythmic	1.67384	-0.969432	-0.825336	0.369992	0.376005	-0.956962	-0.648963	0.980857	-	-	O	O	-	-
	PXF40399.1	A (-+++-++)	rhythmic	1.27868	-1.08107	-1.06839	-0.070797	0.802255	-1.05727	0.0632921	1.1333	-	Pfam:DUF227	X	O	-	-
	PXF40490.1	A (-+++-++)	rhythmic	0.654955	-1.2302	-0.945638	0.0320717	0.84506	-1.06289	0.196726	1.50991	-	-	X	O	-	-
	PXF40544.1	A (-+++-++)	rhythmic	1.40217	-1.15278	-0.745383	0.955765	0.99088	-1.03139	-0.43594	0.016675	K00102	D-lactate dehydrogenase cytochrome	O	O	-	-
	PXF40939.1	A (-+++-++)	rhythmic	1.29847	-1.09287	-1.00764	-0.311873	1.27426	-0.912697	0.0106381	0.741712	K00010	dihydrodiol dehydrogenase	X	O	-	-
	PXF41383.1	A (-+++-++)	rhythmic	1.25542	-1.30411	-0.857618	0.233154	0.400814	-1.24882	0.592977	0.928185	K01539	ATPase Na K transporting alpha	O	O	-	-
	PXF41433.1	A (-+++-++)	rhythmic	1.30974	-1.20359	-1.00639	-0.2975	0.682141	-0.554786	-0.298077	1.36846	-	Inherit from KOG: SEC16 homolog B (S. cerevisiae)	X	O	-	-
	PXF41635.1	A (-+++-++)	rhythmic	1.11861	-1.22414	-0.861066	-0.0215014	0.912457	-1.23094	0.261546	1.04503	K08681	glutamine amidotransferase	O	O	-	-
	PXF41811.1	A (-+++-++)	rhythmic	0.939692	-1.52576	-0.745874	0.24041	0.656519	-1.16994	0.593685	1.01127	-	Tryptophan-rich protein (DUF2389)	X	O	-	-
	PXF41832.1	A (-+++-++)	rhythmic	1.75935	-1.11327	-0.945148	-0.0930297	0.689796	-0.986152	0.146699	0.541756	K03526	4-hydroxy-3-methylbut-2-en-1-yl diphosphate synthase	X	O	-	-
	PXF41881.1	A (-+++-++)	rhythmic	0.790481	-1.28386	-1.09176	0.204499	0.452415	-0.999827	0.500324	1.42773	-	spore coat assembly protein SafA	X	O	-	-
	PXF42147.1	A (-+++-++)	rhythmic	1.16144	-1.07551	-0.81612	-0.326768	0.882132	-1.00701	-0.193598	1.37543	K12471	Clathrin interactor 1	X	O	-	-
	PXF42161.1	A (-+++-++)	rhythmic	1.27762	-1.15044	-1.0435	0.414352	0.696962	-1.17506	0.0226946	0.957366	K13510	Acyltransferase	O	O	-	-
	PXF42255.1	A (-+++-++)	rhythmic	1.34432	-0.915057	-0.886595	-0.546688	1.34004	-0.845088	-0.307206	0.816274	K13348	peroxisomal membrane protein	X	O	-	-
	PXF42370.1	A (-+++-++)	rhythmic	0.971031	-1.08469	-0.617337	-0.0287049	0.61752	-1.17599	-0.306722	1.62489	K02359	Inherit from biNOG: beta-1,4-mannosyltransferase activity	X	O	-	-
	PXF42458.1	A (-+++-++)	rhythmic	1.60901	-0.987786	-0.947794	-0.122957	0.53084	-1.02281	-0.141946	1.08344	-	Methyltransferase domain	X	O	-	-
	PXF42654.1	A (-+++-++)	rhythmic	1.5446	-1.09878	-0.777132	-0.0425498	1.17708	-1.05568	-0.240703	0.493161	K00700	Branching enzyme	X	O	-	-
	PXF42910.1	A (-+++-++)	rhythmic	1.74153	-1.19832	-0.736639	0.425328	0.512459	-1.18011	0.0485179	0.387233	K01939	Plays an important role in the de novo pathway and in the salvage pathway of purine nucleotide biosynthesis. Catalyzes the first	O	O	-	-
	PXF42990.1	A (-+++-++)	rhythmic	1.82408	-1.01095	-0.97609	0.0812308	0.732697	-0.986931	-0.0810718	0.417037	-	Mitochondrial carrier protein	X	O	-	-
	PXF43290.1	A (-+++-++)	rhythmic	2.06362	-0.990217	-0.534129	0.11944	0.543844	-0.985703	-0.4004	0.183547	-	Integral membrane protein TerC family	X	O	-	-
	PXF43518.1	A (-+++-++)	rhythmic	1.39801	-1.14114	-0.772245	-0.273584	0.465609	-0.742999	-0.398166	1.46451	K14802	ATPase, class	X	O	-	-
	PXF43536.1	A (-+++-++)	rhythmic	1.09883	-1.0062	-0.953394	-0.31104	0.119764	-0.893241	0.241148	1.70413	-	Peroxidase	X	O	-	-
	PXF43716.1	A (-+++-++)	rhythmic	1.40155	-1.13069	-0.678517	0.562023	0.654389	-1.04426	-0.729159	0.964661	K20361	golgin candidate	X	O	-	-
	PXF43791.1	A (-+++-++)	rhythmic	0.943182	-1.36151	-0.0844208	0.22198	0.253729	-1.49615	0.154396	1.3688	K21989	transmembrane protein 63C	X	O	-	-
	PXF43930.1	A (-+++-++)	rhythmic	1.58737	-1.20267	-0.82591	0.234836	0.823062	-1.13768	-0.0469849	0.567983	K03841	Fructose-1,6-bisphosphatase	O	O	-	-
	PXF44014.1	A (-+++-++)	rhythmic	1.37717	-1.13194	-0.501652	0.101445	0.885325	-1.28941	-0.412385	0.971446	K20359	Prenylated RAB acceptor	O	O	-	-
	PXF44119.1	A (-+++-++)	rhythmic	1.49998	-1.15434	-0.90685	-0.153085	0.705955	-1.0937	0.18362	0.918421	K00049	Glyoxylate reductase hydroxypyruvate reductase	X	O	-	-
	PXF44127.1	A (-+++-++)	rhythmic	1.35273	-1.21085	-0.989341	0.175566	0.46811	-1.17557	0.423304	0.95606	K05275	Aldo keto reductase family protein	X	O	-	-
	PXF44248.1	A (-+++-++)	rhythmic	1.4817	-0.747321	-0.494698	-0.284556	1.3212	-1.05073	-0.835757	0.610161	-	-	X	O	-	-
	PXF45713.1	A (-+++-++)	rhythmic	0.919999	-1.39224	-0.669875	0.369968	0.425446	-1.23538	0.211821	1.37026	K11188	peroxiredoxin	O	O	-	-
	PXF45997.1	A (-+++-++)	rhythmic	0.90813	-1.14856	-0.842784	0.318482	0.486639	-1.28293	0.0937451	1.46727	K05677	ABC transporter transmembrane region 2	O	O	-	-
	PXF46149.1	A (-+++-++)	rhythmic	1.47627	-0.987961	-0.735513	0.233664	1.56114	-0.600889	-0.509734	-0.436972	-	-	O	X	-	-
	PXF46236.1	A (-+++-++)	rhythmic	1.32995	-0.947517	-0.879809	0.000579873	1.41664	-1.14624	-0.213169	0.439566	K07124	Short-chain dehydrogenase reductase sdr	X	O	-	-
	PXF46322.1	A (-+++-++)	rhythmic	0.863589	-1.32666	-1.01485	0.0798082	0.562034	-1.10418	0.827776	1.11248	-	Domain of unknown function (DUF1995)	X	O	-	-
	PXF46443.1	A (-+++-++)	rhythmic	1.80325	-0.797527	-0.644776	-0.23516	0.613892	-1.0936	-0.532182	0.886099	K22698	Cooperates with the reticulon proteins and tubule- shaping DP1 family proteins to generate and maintain the structure of the tubular endoplasmic reticulum network. Has GTPase activity, which is required for its function in ER organization (By similarity)	X	O	-	-
	PXF46494.1	A (-+++-++)	rhythmic	1.38468	-1.18075	-1.13575	-0.143766	0.515223	-0.798116	0.153538	1.20494	-	SNF2 family N-terminal domain	X	O	-	-
	PXF46689.1	A (-+++-++)	rhythmic	1.44569	-0.949797	-0.941137	0.384813	0.920518	-1.10677	-0.536702	0.783393	K09540	translocation protein SEC63	O	O	-	-
	PXF46894.1	A (-+++-++)	rhythmic	1.62774	-0.878116	-0.774608	-0.472879	1.34936	-0.80482	-0.401586	0.354908	K00963	UTP-glucose-1-phosphate uridylyltransferase	X	O	-	-
	PXF48087.1	A (-+++-++)	rhythmic	1.39212	-1.2197	-0.99744	0.491327	0.768024	-1.14085	0.0393804	0.667143	K03969	membrane-associated 30 kDa protein	O	O	-	-
	PXF48278.1	A (-+++-++)	rhythmic	1.14353	-1.24977	-0.885103	0.695329	1.02124	-1.20371	-0.119364	0.597839	K12960	Catalyzes the deamination of 5-methylthioadenosine and S-adenosyl-L-homocysteine into 5-methylthioinosine and S-inosyl-L- homocysteine, respectively. Is also able to deaminate adenosine (By similarity)	O	O	-	-
	PXF48360.1	A (-+++-++)	rhythmic	1.23154	-1.1261	-0.876155	0.0608122	1.37078	-1.13226	-0.0573045	0.528683	K01081	5' nucleotidase, deoxy (Pyrimidine), cytosolic type C protein (NT5C)	X	O	-	-
	PXF48677.1	A (-+++-++)	rhythmic	0.520683	-1.4693	-0.898567	0.771839	0.857696	-1.16803	0.461645	0.924033	K02639	Ferredoxin	O	O	-	-
	PXF49230.1	A (-+++-++)	rhythmic	1.21803	-1.33503	-0.784778	0.632278	0.948605	-1.26735	0.153787	0.434458	-	Complex I intermediate-associated protein 30 domain containing protein	O	O	-	-
	PXF49276.1	A (-+++-++)	rhythmic	1.52084	-0.735608	-0.709626	-0.68174	1.3291	-0.969705	-0.345842	0.592584	K22733	Pfam:DUF803	X	O	-	-
	PXF49319.1	A (-+++-++)	rhythmic	1.61819	-1.15757	-0.894931	0.0695261	0.8351	-1.11943	0.131471	0.517649	-	phosphatidylinositol glycan anchor biosynthesis, class A	X	O	-	-
	PXF49844.1	A (-+++-++)	rhythmic	1.75974	-0.938475	-0.855322	-0.346645	1.1581	-0.670893	-0.485618	0.379109	K03841	Fructose-1,6-bisphosphatase	O	O	-	-
	PXF50078.1	A (-+++-++)	rhythmic	1.48931	-1.18177	-0.980192	-0.0747224	0.610769	-1.09434	0.402419	0.828525	-	phosphatidylinositol transfer protein	X	O	-	-
	PXF40397.1	A (-+++-++)	general-rhythm	1.09144	-0.859449	-0.0470205	0.157589	1.27874	-1.46065	-0.874514	0.713859	-	Uncharacterized conserved domain (SAYSvFN)	-	-	-	-
	PXF40545.1	A (-+++-++)	general-rhythm	0.652613	-1.13775	-0.869565	-0.336834	-0.141545	-0.842562	1.11362	1.56203	K00830	Serine pyruvate alanine glyoxylate aminotransferase	-	-	-	-
	PXF40610.1	A (-+++-++)	general-rhythm	0.972526	-1.15548	-1.02624	-0.0954278	0.804724	-1.22098	0.723157	0.997723	-	-	-	-	-	-
	PXF40614.1	A (-+++-++)	general-rhythm	1.97318	-0.84033	-0.734921	-0.643367	0.174249	-0.941546	0.415024	0.597712	-	-	-	-	-	-
	PXF40693.1	A (-+++-++)	general-rhythm	-0.0770766	-1.76961	-0.456162	0.527507	1.52795	-0.671167	0.168411	0.750148	-	-	-	-	-	-
	PXF40859.1	A (-+++-++)	general-rhythm	-0.00263532	-1.07006	-0.899059	1.05823	1.59234	-0.907848	-0.405504	0.634528	-	-	-	-	-	-
	PXF40948.1	A (-+++-++)	general-rhythm	1.59458	-1.19092	-0.633759	-0.148763	1.2552	-1.01493	0.0656898	0.0729013	-	-	-	-	-	-
	PXF40964.1	A (-+++-++)	general-rhythm	1.75974	-0.771914	-0.757726	-0.661435	1.26469	-0.705646	-0.37231	0.244601	K00927	Phosphoglycerate kinase	-	-	-	-
	PXF41269.1	A (-+++-++)	general-rhythm	1.28955	-1.12289	-0.83633	0.705593	1.3235	-1.03686	-0.168454	-0.154113	-	-	-	-	-	-
	PXF41444.1	A (-+++-++)	general-rhythm	0.8337	-1.06844	-1.04579	-0.946629	0.79309	-0.478979	0.46393	1.44912	-	-	-	-	-	-
	PXF41619.1	A (-+++-++)	general-rhythm	1.71815	-0.896931	-0.864379	-0.683005	1.15731	-0.719862	-0.111152	0.399864	K02641	Ferredoxin--nadp reductase, leaf isozyme	-	-	-	-
	PXF41704.1	A (-+++-++)	general-rhythm	-0.280986	-1.17457	-0.93507	1.28436	1.65097	-0.538597	-0.0322957	0.0261888	-	-	-	-	-	-
	PXF42198.1	A (-+++-++)	general-rhythm	1.3945	-1.25568	-0.831677	-0.106237	0.841521	-1.15068	0.299823	0.80843	K01623	fructose-bisphosphate aldolase	-	-	-	-
	PXF42361.1	A (-+++-++)	general-rhythm	0.0224466	-0.998973	-0.795014	-0.475979	0.532551	-0.735065	0.413326	2.03671	-	Di-glucose binding within endoplasmic reticulum	-	-	-	-
	PXF42365.1	A (-+++-++)	general-rhythm	1.60734	-0.924301	-0.0618466	0.736807	0.758565	-1.28765	-0.882643	0.0537253	-	-	-	-	-	-
	PXF42803.1	A (-+++-++)	general-rhythm	1.30269	-0.991933	-0.940257	-0.589314	0.547971	-0.854172	0.0935625	1.43145	-	Inherit from proNOG: Glycosyltransferase	-	-	-	-
	PXF42881.1	A (-+++-++)	general-rhythm	-0.778031	-1.2168	-0.257688	1.16648	1.39671	-0.736925	-0.45855	0.884809	-	-	-	-	-	-
	PXF43364.1	A (-+++-++)	general-rhythm	0.552457	-1.17554	-0.985499	-0.48017	0.579436	-0.909665	1.10425	1.31473	-	-	-	-	-	-
	PXF43446.1	A (-+++-++)	general-rhythm	-0.0822132	-1.16056	-0.819423	-0.0920448	0.458129	-0.565392	0.161298	2.1002	K01674	bifunctional monodehydroascorbate reductase and carbonic	-	-	-	-
	PXF43519.1	A (-+++-++)	general-rhythm	1.21823	-0.979096	-0.9331	-0.752084	0.770238	-0.915132	0.334658	1.25628	K15102	Phosphate carrier protein	-	-	-	-
	PXF43537.1	A (-+++-++)	general-rhythm	1.93179	-0.91069	-0.858587	-0.478987	0.844373	-0.786419	-0.102469	0.36099	-	Peroxidase	-	-	-	-
	PXF43542.1	A (-+++-++)	general-rhythm	1.31388	-1.01942	-0.915675	-0.519948	-0.14998	-0.658483	0.354701	1.59492	-	Peroxidase	-	-	-	-
	PXF43817.1	A (-+++-++)	general-rhythm	1.64079	-1.11547	-0.756416	0.0522466	1.12206	-1.07155	-0.127102	0.255441	K01100	Fructose-1,6-bisphosphatase	-	-	-	-
	PXF43864.1	A (-+++-++)	general-rhythm	2.07709	-0.847213	-0.476422	0.0545176	0.654208	-1.0939	-0.335082	-0.0331878	-	AVL9 homolog (S. cerevisiase)	-	-	-	-
	PXF44346.1	A (-+++-++)	general-rhythm	1.89403	-0.558181	-0.523023	0.118759	1.07978	-1.09851	-0.566285	-0.346566	-	Protein of unknown function, DUF393	-	-	-	-
	PXF44503.1	A (-+++-++)	general-rhythm	1.42302	-0.86783	-0.834226	-0.25148	1.6831	-0.717541	-0.31845	-0.116598	-	phycobilisome linker polypeptide	-	-	-	-
	PXF44545.1	A (-+++-++)	general-rhythm	1.41169	-1.04839	-0.853173	-0.379138	1.41379	-0.901302	-0.106049	0.462568	K02492	glutamyl-trna reductase	-	-	-	-
	PXF44872.1	A (-+++-++)	general-rhythm	0.930146	-1.13725	-0.886058	-0.398286	0.363063	-0.881477	0.308813	1.70105	-	Intercellular signal essential for a variety of patterning events during development (By similarity)	-	-	-	-
	PXF45090.1	A (-+++-++)	general-rhythm	1.27711	-1.31379	-0.794273	-0.731872	0.431704	-0.733036	0.84494	1.01922	K03671	Thioredoxin	-	-	-	-
	PXF45215.1	A (-+++-++)	general-rhythm	2.1144	-0.703333	-0.66254	-0.536056	0.794925	-0.645494	-0.492607	0.130703	-	-	-	-	-	-
	PXF45645.1	A (-+++-++)	general-rhythm	1.12881	-1.093	-0.912089	-0.655557	1.02323	-0.99364	0.520057	0.982184	K15111	Mitochondrial carrier protein	-	-	-	-
	PXF45705.1	A (-+++-++)	general-rhythm	-0.589513	-0.904655	-0.600375	-0.32805	0.742576	-0.920608	0.759276	1.84135	-	-	-	-	-	-
	PXF45721.1	A (-+++-++)	general-rhythm	0.498955	-1.36468	-0.833078	-0.397627	1.06279	-0.398083	-0.212481	1.64421	-	-	-	-	-	-
	PXF46165.1	A (-+++-++)	general-rhythm	1.78228	-0.939558	-0.918459	-0.0232614	1.12023	-0.89764	-0.18072	0.0571296	-	glycosyltransferase	-	-	-	-
	PXF46180.1	A (-+++-++)	general-rhythm	0.814246	-1.13778	-1.09573	0.331456	1.7668	-0.770406	-0.0339896	0.125403	-	-	-	-	-	-
	PXF46188.1	A (-+++-++)	general-rhythm	1.78695	-0.844722	-0.738796	-0.348786	1.28706	-0.786866	-0.386148	0.0313034	K01623	fructose-bisphosphate aldolase	-	-	-	-
	PXF46288.1	A (-+++-++)	general-rhythm	1.29425	-1.29395	-0.53037	-0.173175	1.46517	-1.05912	0.0330356	0.264171	-	NAD dependent epimerase/dehydratase family	-	-	-	-
	PXF46708.1	A (-+++-++)	general-rhythm	1.5364	-1.04754	-0.786403	-0.138497	1.49199	-0.791293	-0.225421	-0.0392335	K03086	Sigma factors are initiation factors that promote the attachment of RNA polymerase to specific initiation sites and are then released (By similarity)	-	-	-	-
	PXF46717.1	A (-+++-++)	general-rhythm	0.139954	-1.40913	-1.24501	0.542452	1.19857	-0.693004	0.451307	1.01486	-	-	-	-	-	-
	PXF46719.1	A (-+++-++)	general-rhythm	1.69402	-0.940608	-0.612782	0.149016	1.30889	-0.936043	-0.470905	-0.191594	K17508	PTC7 protein phosphatase homolog (S. cerevisiae)	-	-	-	-
	PXF46830.1	A (-+++-++)	general-rhythm	1.37264	-1.35179	-0.836234	-0.00173406	1.36379	-0.828385	0.0996584	0.182044	-	-	-	-	-	-
	PXF46831.1	A (-+++-++)	general-rhythm	1.37052	-1.32543	-0.307436	0.183906	0.671264	-1.50057	0.206605	0.701134	-	AarF domain containing kinase	-	-	-	-
	PXF47004.1	A (-+++-++)	general-rhythm	1.62413	-1.08263	-0.811688	-0.188157	1.22756	-0.9367	-0.137081	0.30457	K01803	Triose-phosphate isomerase	-	-	-	-
	PXF47479.1	A (-+++-++)	general-rhythm	-0.118422	-1.00817	-0.336281	0.0730326	0.309922	-1.44798	0.782639	1.74526	-	-	-	-	-	-
	PXF47572.1	A (-+++-++)	general-rhythm	1.51705	-1.05944	-0.854016	-0.417813	0.981424	-1.01387	0.0216495	0.825018	K05298	glyceraldehyde-3-phosphate dehydrogenase	-	-	-	-
	PXF47787.1	A (-+++-++)	general-rhythm	1.16333	-1.09113	-0.797997	-0.0845916	1.58945	-1.01223	-0.225455	0.458622	K00010	oxidoreductase	-	-	-	-
	PXF48005.1	A (-+++-++)	general-rhythm	0.513169	-1.15296	-0.940219	-0.48754	0.0321722	-0.595994	0.832295	1.79908	K11855	ubiquitin specific peptidase 42	-	-	-	-
	PXF48111.1	A (-+++-++)	general-rhythm	1.00273	-1.52835	-0.390135	-0.0246909	0.274097	-1.24846	0.818103	1.09671	K15271	Sec63	-	-	-	-
	PXF48112.1	A (-+++-++)	general-rhythm	1.04823	-1.40288	-0.716817	-0.393699	1.00517	-1.03839	0.58619	0.912188	-	TLDc	-	-	-	-
	PXF48381.1	A (-+++-++)	general-rhythm	1.02887	-1.1269	-0.997491	-0.346959	0.583443	-1.08729	0.709108	1.23722	K06997	Alanine racemase, N-terminal domain	-	-	-	-
	PXF48569.1	A (-+++-++)	general-rhythm	0.639939	-0.578234	0.382244	1.20359	1.29196	-1.1403	-1.09113	-0.708071	-	-	-	-	-	-
	PXF48632.1	A (-+++-++)	general-rhythm	1.13363	-1.07997	-0.932644	-0.44972	0.709067	-1.01424	0.264555	1.36932	K00942	GuKc	-	-	-	-
	PXF49156.1	A (-+++-++)	general-rhythm	1.14892	-1.15987	-0.985883	-0.737009	1.24192	-0.717622	0.48092	0.728636	K02575	Nitrate transporter	-	-	-	-
	PXF49272.1	A (-+++-++)	general-rhythm	1.08415	-1.10595	-0.862922	-0.461517	0.382174	-1.03423	0.534601	1.46369	K00605	The glycine cleavage system catalyzes the degradation of glycine (By similarity)	-	-	-	-
	PXF49287.1	A (-+++-++)	general-rhythm	0.0456647	-0.936323	-0.742227	-0.597126	1.27785	-0.498778	-0.342113	1.79305	-	Domain of unknown function (DUF814)	-	-	-	-
	PXF49358.1	A (-+++-++)	general-rhythm	0.907974	-0.74643	-0.377611	-0.362898	2.09964	-0.790265	-0.514153	-0.21626	-	repeat-containing protein	-	-	-	-
	PXF49605.1	A (-+++-++)	general-rhythm	0.611616	-1.27624	-0.917024	0.0596947	0.4359	-1.16592	0.942187	1.30979	-	-	-	-	-	-
	PXF49688.1	A (-+++-++)	general-rhythm	1.16358	-1.42497	-0.58983	-0.20545	0.723504	-1.2099	0.617255	0.925803	-	Myb-like DNA-binding domain	-	-	-	-
	PXF49726.1	A (-+++-++)	general-rhythm	1.31898	-0.800958	-0.396329	0.436708	1.40951	-1.46016	-0.361709	-0.146041	-	-	-	-	-	-
	PXF49759.1	A (-+++-++)	general-rhythm	1.51044	-1.12201	-0.962221	-0.279009	1.24249	-0.815151	-0.0676207	0.493086	K08498	Syntaxin 6, N-terminal	-	-	-	-
	PXF49897.1	A (-+++-++)	general-rhythm	0.316749	-1.23585	-0.736801	-0.496133	0.205275	-0.819521	1.23581	1.53047	K01953	asparagine synthetase	-	-	-	-
	PXF50124.1	A (-+++-++)	general-rhythm	1.2862	-0.867944	-0.712361	-0.459604	-0.0529787	-1.18877	0.514621	1.48083	-	phosphatidylinositol transfer protein	-	-	-	-
	PXF39693.1	B (--++--+)	rhythmic	1.92243	-0.408354	-0.964166	-0.579636	1.16561	-0.402954	-0.569347	-0.163577	-	Carotenoid oxygenase	X	O	significant correlation (p-value<0.05; Pearson correlation)	-
	PXF39950.1	B (--++--+)	rhythmic	1.15686	-0.351526	-0.7099	-0.595769	1.9646	-0.275981	-0.730874	-0.457409	-	-	O	X	significant correlation (p-value<0.05; Pearson correlation)	-
	PXF40551.1	B (--++--+)	rhythmic	1.97716	-0.539708	-1.07032	0.0398774	0.902046	-0.544849	-0.735524	-0.0286884	K07004	Endonuclease/Exonuclease/phosphatase family	X	O	significant correlation (p-value<0.05; Pearson correlation)	-
	PXF40695.1	B (--++--+)	rhythmic	1.50615	-0.253821	-1.07714	-0.076835	1.49892	-0.223235	-1.04784	-0.326202	-	Ubiquinol oxidase	O	O	significant correlation (p-value<0.05; Pearson correlation)	-
	PXF40745.1	B (--++--+)	rhythmic	1.69936	-0.115978	-0.836433	-0.0100431	1.22583	-0.681428	-1.19343	-0.0878761	K11807	WD and tetratricopeptide repeats 1	X	O	significant correlation (p-value<0.05; Pearson correlation)	-
	PXF40936.1	B (--++--+)	rhythmic	1.83099	-0.391882	-0.990762	-0.521331	1.27025	-0.140078	-0.684346	-0.372846	K11093	Small nuclear ribonucleoprotein	O	X	significant correlation (p-value<0.05; Pearson correlation)	-
	PXF41218.1	B (--++--+)	rhythmic	1.98039	-0.0994855	-1.02373	-0.588455	0.98453	-0.342541	-0.749047	-0.161663	-	Inherit from euNOG: Protein of unknown function, DUF547	X	O	significant correlation (p-value<0.05; Pearson correlation)	-
	PXF41266.1	B (--++--+)	rhythmic	1.5859	0.037133	-1.38993	-0.227384	1.25266	-0.301826	-0.915403	-0.0411483	K07904	member RAS oncogene family	O	O	significant correlation (p-value<0.05; Pearson correlation)	-
	PXF41620.1	B (--++--+)	rhythmic	1.48798	0.183967	-1.03611	-0.942876	1.4521	-0.0390421	-0.737112	-0.368904	-	-	O	O	significant correlation (p-value<0.05; Pearson correlation)	-
	PXF41644.1	B (--++--+)	rhythmic	1.44398	0.491146	-1.21893	-0.609774	1.22673	0.174632	-1.02222	-0.485557	-	Kelch motif family protein, expressed	O	O	significant correlation (p-value<0.05; Pearson correlation)	-
	PXF41989.1	B (--++--+)	rhythmic	1.56584	-0.439979	-0.835348	-0.253114	1.6141	-0.361122	-0.755705	-0.534672	-	Beta-Ig-H3 fasciclin	O	O	significant correlation (p-value<0.05; Pearson correlation)	-
	PXF42396.1	B (--++--+)	rhythmic	1.17022	0.244125	-1.52048	-1.17994	1.12919	0.671556	-0.322088	-0.192574	-	-	X	O	significant correlation (p-value<0.05; Pearson correlation)	-
	PXF42491.1	B (--++--+)	rhythmic	1.65362	-0.321225	-0.899965	-0.821308	1.50118	-0.335041	-0.459436	-0.31782	-	-	O	X	significant correlation (p-value<0.05; Pearson correlation)	-
	PXF43031.1	B (--++--+)	rhythmic	1.24428	0.0472491	-1.27403	-1.14964	1.51373	0.179005	-0.390238	-0.170346	K03100	Mitochondrial inner membrane protease subunit	O	X	significant correlation (p-value<0.05; Pearson correlation)	-
	PXF43294.1	B (--++--+)	rhythmic	1.79129	-0.352509	-0.936547	-0.287484	1.29932	-0.117916	-0.821533	-0.574623	-	PHOsphatase	O	O	significant correlation (p-value<0.05; Pearson correlation)	-
	PXF43561.1	B (--++--+)	rhythmic	1.16507	0.34914	-0.930038	-0.905976	1.53616	0.403371	-0.853207	-0.764522	K14332	photosystem i	O	O	significant correlation (p-value<0.05; Pearson correlation)	-
	PXF43680.1	B (--++--+)	rhythmic	1.5127	0.401607	-1.29052	-0.649929	1.26637	0.0644893	-0.694895	-0.609818	-	-	O	O	significant correlation (p-value<0.05; Pearson correlation)	-
	PXF43764.1	B (--++--+)	rhythmic	0.926148	0.219049	-1.35796	-0.980145	1.46112	0.609728	-0.884788	0.00685344	-	Uncharacterized conserved protein (DUF2358)	O	O	significant correlation (p-value<0.05; Pearson correlation)	-
	PXF43840.1	B (--++--+)	rhythmic	1.65148	-0.208801	-0.927176	-0.252354	1.49532	-0.53964	-0.742994	-0.475841	-	ABC transporter	X	O	significant correlation (p-value<0.05; Pearson correlation)	-
	PXF43981.1	B (--++--+)	rhythmic	1.36711	0.988059	-1.05995	-0.999529	0.88688	0.323877	-0.808163	-0.69829	-	-	O	O	significant correlation (p-value<0.05; Pearson correlation)	-
	PXF44052.1	B (--++--+)	rhythmic	1.51038	-0.42291	-0.732025	-0.724189	1.68826	-0.345386	-0.620474	-0.353658	K08910	Chlorophyll a-b binding protein	O	X	significant correlation (p-value<0.05; Pearson correlation)	-
	PXF44403.1	B (--++--+)	rhythmic	0.83208	-0.484958	-0.979096	0.236626	1.874	-0.691601	-1.00912	0.222065	-	-	O	O	significant correlation (p-value<0.05; Pearson correlation)	-
	PXF44499.1	B (--++--+)	rhythmic	0.426084	-0.651081	-1.04692	0.00714663	1.76687	-0.429209	-1.03388	0.960983	-	may have effects in promoting growth and development. May function in membrane trafficking and in fusion of vesicles with plasma membrane	X	O	significant correlation (p-value<0.05; Pearson correlation)	-
	PXF44781.1	B (--++--+)	rhythmic	1.67595	-0.178365	-1.1579	-0.786257	1.36226	-0.115914	-0.475526	-0.324248	-	Protein of unknown function (DUF1517)	O	X	significant correlation (p-value<0.05; Pearson correlation)	-
	PXF44858.1	B (--++--+)	rhythmic	0.839494	-0.625105	-1.41508	0.342864	1.23096	-0.116622	-1.18247	0.925953	-	-	X	O	significant correlation (p-value<0.05; Pearson correlation)	-
	PXF44859.1	B (--++--+)	rhythmic	1.54557	0.522371	-0.725366	-0.293372	1.18479	-0.0874402	-1.14715	-0.999397	-	-	O	O	significant correlation (p-value<0.05; Pearson correlation)	-
	PXF44927.1	B (--++--+)	rhythmic	1.64345	0.0508107	-0.914445	-0.852093	1.39179	-0.0624791	-0.668279	-0.588756	-	Peptidase M48	O	X	significant correlation (p-value<0.05; Pearson correlation)	-
	PXF45073.1	B (--++--+)	rhythmic	1.21302	0.0376629	-0.889589	-0.87616	1.75473	0.0563484	-0.799805	-0.496201	-	Covalently attaches a chromophore to Cys residue(s) of phycobiliproteins (By similarity)	O	X	significant correlation (p-value<0.05; Pearson correlation)	-
	PXF45694.1	B (--++--+)	rhythmic	1.34715	-0.56681	-0.741973	-0.482326	1.82639	-0.525328	-0.654117	-0.202988	-	-	O	X	significant correlation (p-value<0.05; Pearson correlation)	-
	PXF45728.1	B (--++--+)	rhythmic	1.41394	0.0589983	-1.03845	-0.914376	1.53412	0.072749	-0.774394	-0.352589	-	-	O	O	significant correlation (p-value<0.05; Pearson correlation)	-
	PXF46033.1	B (--++--+)	rhythmic	1.46263	-0.572846	-1.11267	-0.452827	1.56753	-0.430497	-0.643337	0.182015	-	Phosphoglycerate mutase	O	O	significant correlation (p-value<0.05; Pearson correlation)	-
	PXF46043.1	B (--++--+)	rhythmic	1.57578	-0.334329	-1.31954	0.671934	0.991702	-0.588483	-0.93763	-0.0594346	-	tetratricopeptide repeat	O	O	significant correlation (p-value<0.05; Pearson correlation)	-
	PXF46179.1	B (--++--+)	rhythmic	1.07377	-0.551981	-1.21095	-0.421916	1.8607	-0.13054	-0.646471	0.0273946	-	-	O	O	significant correlation (p-value<0.05; Pearson correlation)	-
	PXF46303.1	B (--++--+)	rhythmic	1.28563	1.14024	-1.06086	-0.744137	0.820055	0.33483	-0.945414	-0.830337	-	-	O	O	significant correlation (p-value<0.05; Pearson correlation)	-
	PXF46334.1	B (--++--+)	rhythmic	1.30847	0.0405707	-1.12863	-0.903212	1.60848	0.155793	-0.554237	-0.527238	-	-	O	O	significant correlation (p-value<0.05; Pearson correlation)	-
	PXF46439.1	B (--++--+)	rhythmic	1.76122	-0.28924	-1.24408	0.500834	0.831971	-0.568381	-1.0003	0.00796959	K10661	RINGv	X	O	significant correlation (p-value<0.05; Pearson correlation)	-
	PXF46656.1	B (--++--+)	rhythmic	1.65174	-0.330949	-0.773031	-0.619572	1.55289	-0.43791	-0.650868	-0.392306	K03841	D-fructose-1,6-bisphosphate 1-phosphohydrolase class 1	O	X	significant correlation (p-value<0.05; Pearson correlation)	-
	PXF47173.1	B (--++--+)	rhythmic	0.66145	-0.098413	-1.63057	-0.0825938	1.28712	0.374427	-1.24555	0.734128	K01867	tryptophanyltRNA synthetase	X	O	significant correlation (p-value<0.05; Pearson correlation)	-
	PXF47219.1	B (--++--+)	rhythmic	1.61837	-0.535327	-0.683138	-0.471163	1.60394	-0.587805	-0.615825	-0.329046	-	WD-40 repeat protein	O	X	significant correlation (p-value<0.05; Pearson correlation)	-
	PXF47220.1	B (--++--+)	rhythmic	1.57597	-0.476187	-0.661616	-0.62253	1.65119	-0.42711	-0.606246	-0.433472	K08907	Chlorophyll A-B binding protein	O	X	significant correlation (p-value<0.05; Pearson correlation)	-
	PXF47338.1	B (--++--+)	rhythmic	1.80166	0.503404	-1.16021	-0.110145	0.70717	-0.0929211	-1.19469	-0.454273	K08819	Cyclin-Dependent Kinase	X	O	significant correlation (p-value<0.05; Pearson correlation)	-
	PXF47696.1	B (--++--+)	rhythmic	0.985168	0.751386	-1.65041	-1.06431	0.895238	0.726912	-0.510463	-0.13352	-	Peptidase inhibitor I9	O	O	significant correlation (p-value<0.05; Pearson correlation)	-
	PXF48321.1	B (--++--+)	rhythmic	1.5168	-0.247719	-0.766338	-0.230582	1.6553	-0.562977	-0.751704	-0.612778	-	Fasciclin	O	X	significant correlation (p-value<0.05; Pearson correlation)	-
	PXF48399.1	B (--++--+)	rhythmic	1.27273	-0.318181	-1.04596	-0.10549	1.73582	-0.169485	-0.996385	-0.373052	-	monooxygenase, FAD-binding	O	O	significant correlation (p-value<0.05; Pearson correlation)	-
	PXF48715.1	B (--++--+)	rhythmic	1.66421	-0.309708	-1.02095	-0.64794	1.46534	-0.256431	-0.619375	-0.275144	-	Myb-like DNA-binding domain	O	O	significant correlation (p-value<0.05; Pearson correlation)	-
	PXF48803.1	B (--++--+)	rhythmic	1.52995	-0.542079	-0.873809	-0.543366	1.64868	-0.416507	-0.616744	-0.186118	-	-	O	O	significant correlation (p-value<0.05; Pearson correlation)	-
	PXF48820.1	B (--++--+)	rhythmic	1.37572	0.407979	-1.70851	-0.222929	1.05929	0.152089	-0.893314	-0.170326	K01669	cryptochrome	O	O	significant correlation (p-value<0.05; Pearson correlation)	-
	PXF48946.1	B (--++--+)	rhythmic	1.59543	-0.0963847	-0.771542	-0.572556	1.56747	-0.389802	-0.779002	-0.553608	K08994	Bestrophin, RFP-TM, chloride channel	O	X	significant correlation (p-value<0.05; Pearson correlation)	-
	PXF48960.1	B (--++--+)	rhythmic	1.80898	0.16623	-1.1963	0.0743933	0.87229	-0.253734	-1.15713	-0.314732	K01304	Pyrrolidone-carboxylate	O	O	significant correlation (p-value<0.05; Pearson correlation)	-
	PXF48993.1	B (--++--+)	rhythmic	1.62565	0.0104634	-1.23391	-0.370508	1.39826	-0.303969	-0.652145	-0.473843	-	-	O	O	significant correlation (p-value<0.05; Pearson correlation)	-
	PXF49097.1	B (--++--+)	rhythmic	1.41541	0.535409	-1.11801	-1.02716	1.20247	0.286123	-0.787891	-0.506346	-	salt tolerance-like protein At1g78600-like	O	O	significant correlation (p-value<0.05; Pearson correlation)	-
	PXF49118.1	B (--++--+)	rhythmic	1.62565	-0.524054	-0.739737	-0.697646	1.56013	-0.489082	-0.596971	-0.138292	K08907	Chlorophyll a-b binding protein	O	X	significant correlation (p-value<0.05; Pearson correlation)	-
	PXF49133.1	B (--++--+)	rhythmic	1.2443	0.0160924	-0.901993	-0.38526	1.77163	-0.148732	-0.963812	-0.632228	-	-	O	O	significant correlation (p-value<0.05; Pearson correlation)	-
	PXF49168.1	B (--++--+)	rhythmic	1.39064	-0.518667	-1.02749	-0.496167	1.68743	-0.429886	-0.676728	0.0708758	K00999	CDP-alcohol phosphatidyltransferase	O	O	significant correlation (p-value<0.05; Pearson correlation)	-
	PXF49544.1	B (--++--+)	rhythmic	1.69547	-0.800367	-1.65393	0.314316	0.576375	-0.214562	-0.325291	0.407989	K06269	protein phosphatase 1, catalytic subunit, gamma	X	O	significant correlation (p-value<0.05; Pearson correlation)	-
	PXF49622.1	B (--++--+)	rhythmic	1.57661	0.325368	-1.00575	-0.452276	1.37974	-0.373893	-0.946161	-0.503644	-	-	O	O	significant correlation (p-value<0.05; Pearson correlation)	-
	PXF49645.1	B (--++--+)	rhythmic	1.04548	0.156784	-0.944859	-0.917001	1.78354	0.213794	-0.785557	-0.552186	K00434	Peroxidase	O	O	significant correlation (p-value<0.05; Pearson correlation)	-
	PXF49669.1	B (--++--+)	rhythmic	1.54058	0.321411	-0.872287	-0.554879	1.44221	-0.36169	-0.97629	-0.539061	-	-	X	O	significant correlation (p-value<0.05; Pearson correlation)	-
	PXF49710.1	B (--++--+)	rhythmic	1.48939	-0.873952	-0.968357	-0.33919	1.46133	-0.578714	-0.583431	0.392931	-	-	X	O	significant correlation (p-value<0.05; Pearson correlation)	-
	PXF49767.1	B (--++--+)	rhythmic	1.74236	-0.415709	-1.00827	-0.674416	1.37013	-0.316846	-0.571312	-0.125947	K17842	Retinal pigment epithelial membrane protein	O	O	significant correlation (p-value<0.05; Pearson correlation)	-
	PXF49965.1	B (--++--+)	rhythmic	1.67967	-0.636454	-1.43964	0.459952	0.87795	-0.542615	-0.614608	0.215735	-	-	O	O	significant correlation (p-value<0.05; Pearson correlation)	-
	PXF50020.1	B (--++--+)	rhythmic	1.49981	0.192705	-1.31431	-1.05177	1.17222	0.318586	-0.596047	-0.221189	-	-	X	O	significant correlation (p-value<0.05; Pearson correlation)	-
	PXF39692.1	B (--++--+)	rhythmic	1.50431	-0.451089	-1.15862	-0.25285	1.57317	-0.0780611	-0.574788	-0.562063	-	-	X	O	-	-
	PXF40309.1	B (--++--+)	rhythmic	1.2063	0.138656	-1.35142	0.58703	1.07478	-0.746828	-1.23817	0.329659	K03505	DNA polymerase delta, subunit 4	X	O	-	-
	PXF40327.1	B (--++--+)	rhythmic	1.76829	-0.42734	-0.717062	0.730307	0.841922	-0.609276	-1.18325	-0.40359	-	-	X	O	-	-
	PXF40433.1	B (--++--+)	rhythmic	1.69253	-0.590948	-0.694139	-0.127883	0.873788	-0.858494	-1.08122	0.786373	K01530	ATPase class II type	X	O	-	-
	PXF40767.1	B (--++--+)	rhythmic	1.25414	-0.40048	-1.11382	-0.970853	1.18633	-0.381806	-0.635142	1.06163	K20288	component of oligomeric golgi complex 1	X	O	-	-
	PXF41037.1	B (--++--+)	rhythmic	1.35103	0.0155597	-1.37282	0.0261364	0.531819	-0.638635	-1.09556	1.18247	-	-	O	O	-	-
	PXF41129.1	B (--++--+)	rhythmic	0.623739	0.563694	-1.17056	-0.409619	1.92632	-0.404615	-0.913412	-0.21554	-	-	O	O	-	-
	PXF41311.1	B (--++--+)	rhythmic	1.35524	-0.588612	-1.51588	-0.232221	0.243646	-0.272944	-0.448651	1.45942	K11844	ubiquitin carboxyl-terminal hydrolase	X	O	-	-
	PXF41465.1	B (--++--+)	rhythmic	0.49195	0.198117	-1.35632	-1.17673	1.70154	0.0513698	-0.499265	0.589327	-	-	X	O	-	-
	PXF41562.1	B (--++--+)	rhythmic	1.66325	0.385295	-1.28401	-0.634983	0.74997	0.159604	-1.19241	0.153287	K13174	Component the THO subcomplex of the TREX complex. The TREX complex specifically associates with spliced mRNA and not with unspliced pre-mRNA. It is recruited to spliced mRNAs by a transcription-independent mechanism. Binds to mRNA upstream of the exon-junction complex (EJC) and is recruited in a splicing- and cap-dependent manner to a region near the 5' end of the mRNA where it functions in mRNA …	X	O	-	-
	PXF41572.1	B (--++--+)	rhythmic	1.47513	-0.52075	-1.30408	-0.116105	1.25581	-0.668095	-0.696517	0.574606	-	Carboxypeptidase	O	O	-	-
	PXF42041.1	B (--++--+)	rhythmic	1.17909	-0.155729	-1.3646	-0.727331	0.703242	-0.195984	-0.838236	1.39955	K12391	Adaptor-related protein complex	X	O	-	-
	PXF42097.1	B (--++--+)	rhythmic	1.492	0.504114	-1.24798	0.406313	0.860477	-0.814515	-1.18026	-0.0201499	K00894	ethanolamine kinase	X	O	-	-
	PXF42196.1	B (--++--+)	rhythmic	1.58716	-0.504572	-0.987557	0.347775	1.39144	-0.457867	-0.824531	-0.551842	-	BRIGHT	O	O	-	-
	PXF42265.1	B (--++--+)	rhythmic	1.19389	0.645759	-1.58655	-0.418681	1.05529	0.552435	-0.778008	-0.664129	-	Protein of unknown function, DUF547	O	O	-	-
	PXF42285.1	B (--++--+)	rhythmic	1.19299	-0.387116	-0.601138	0.725267	1.53719	-0.531394	-1.06924	-0.866562	-	-	O	O	-	-
	PXF42442.1	B (--++--+)	rhythmic	1.51926	-0.253172	-0.986225	-0.956469	1.30042	-0.509414	-0.682953	0.568547	-	-	X	O	-	-
	PXF42543.1	B (--++--+)	rhythmic	1.27302	0.0303895	-1.18531	-1.03427	1.41612	-0.508006	-0.561801	0.569867	-	hydrolase C777.06c-like	X	O	-	-
	PXF42891.1	B (--++--+)	rhythmic	1.65702	-0.0288639	-1.29642	-0.975687	0.968018	-0.0996066	-0.681709	0.457242	-	Protein tyrosine kinase	X	O	-	-
	PXF43015.1	B (--++--+)	rhythmic	1.01166	0.561538	-1.39862	-1.32027	1.09201	0.119364	-0.646465	0.580777	-	-	X	O	-	-
	PXF43071.1	B (--++--+)	rhythmic	1.59198	-0.223019	-1.22113	-0.639462	1.09834	-0.627235	-0.666422	0.686954	K08495	Involved in transport from the ER to the Golgi apparatus as well as in intra-Golgi transport. It belongs to a super-family of proteins called t-SNAREs or soluble NSF (N-ethylmaleimide- sensitive factor) attachment protein receptor	X	O	-	-
	PXF43125.1	B (--++--+)	rhythmic	1.55497	-0.323999	-1.01767	0.461075	1.3069	-0.748027	-0.933542	-0.29971	-	-	X	O	-	-
	PXF43280.1	B (--++--+)	rhythmic	1.35258	-0.617574	-1.40212	-0.378742	0.903654	-0.354004	-0.65043	1.14664	-	UBQ	X	O	-	-
	PXF43343.1	B (--++--+)	rhythmic	1.33645	-0.291593	-1.23807	-0.340128	0.767977	-0.366995	-1.10582	1.23817	-	Protein disulfide isomerase	X	O	-	-
	PXF43815.1	B (--++--+)	rhythmic	1.58359	0.76146	-1.1924	-1.0719	0.933791	-0.104269	-0.604281	-0.305996	K03086	Sigma factors are initiation factors that promote the attachment of RNA polymerase to specific initiation sites and are then released (By similarity)	O	X	-	-
	PXF43839.1	B (--++--+)	rhythmic	1.55605	0.160057	-1.44903	-0.225546	1.31905	-0.345786	-0.626016	-0.388782	-	-	X	O	-	-
	PXF44032.1	B (--++--+)	rhythmic	1.11328	-0.481408	-0.485288	0.611819	1.6413	-0.809253	-1.18606	-0.404394	-	Calcium channel, voltage-dependent, alpha 2 delta subunit	X	O	-	-
	PXF44122.1	B (--++--+)	rhythmic	1.32875	-0.0993374	-1.36981	-1.0542	0.913039	-0.264241	-0.496649	1.04245	K03248	Component of the eukaryotic translation initiation factor 3 (eIF-3) complex	X	O	-	-
	PXF44236.1	B (--++--+)	rhythmic	1.76447	0.448257	-1.27593	-0.732531	0.854173	-0.0952385	-0.880696	-0.0825076	-	-	X	O	-	-
	PXF44334.1	B (--++--+)	rhythmic	1.51035	-0.648388	-1.00755	-0.451786	1.26041	-0.481163	-0.87912	0.69725	K15378	solute carrier family 45 member	X	O	-	-
	PXF44395.1	B (--++--+)	rhythmic	1.12308	0.206597	-0.704163	-0.285876	1.82638	-0.742298	-1.04223	-0.381487	K10606	Fanconi anemia, complementation group L	X	O	-	-
	PXF44515.1	B (--++--+)	rhythmic	0.929035	0.867197	-1.12012	-0.723202	1.51669	0.0494498	-1.03396	-0.485079	K06889	abhydrolase domain containing 13	X	O	-	-
	PXF44720.1	B (--++--+)	rhythmic	1.26292	-0.0509995	-1.38315	-0.68922	1.50582	-0.30688	-0.714836	0.376348	-	-	X	O	-	-
	PXF45300.1	B (--++--+)	rhythmic	1.1322	0.510619	-1.07219	-1.04694	1.54796	-0.329222	-0.835734	0.0933127	-	Protein of unknown function (DUF3421)	X	O	-	-
	PXF45381.1	B (--++--+)	rhythmic	0.887129	0.257054	-1.34833	-0.789984	1.70487	0.409915	-0.594272	-0.526381	K14765	Neuroguidin, EIF4E binding protein	O	O	-	-
	PXF45402.1	B (--++--+)	rhythmic	1.44094	-0.0397397	-1.26599	-0.823966	1.34668	-0.0181714	-0.877526	0.237768	K13348	peroxisomal membrane protein	O	O	-	-
	PXF45404.1	B (--++--+)	rhythmic	1.52895	0.118388	-1.70437	-0.192052	1.00613	-0.320204	-0.716566	0.279721	K06287	Maf-like protein	X	O	-	-
	PXF45476.1	B (--++--+)	rhythmic	1.80099	-0.516529	-1.3489	-0.335707	0.526021	-0.282879	-0.692331	0.849333	-	ELM2 domain	X	O	-	-
	PXF45642.1	B (--++--+)	rhythmic	1.15656	-0.0601787	-1.42229	-1.19351	0.955785	-0.176996	-0.334046	1.07468	-	-	X	O	-	-
	PXF45695.1	B (--++--+)	rhythmic	1.16487	0.0448367	-1.02963	-0.22326	1.84705	-0.457488	-0.716933	-0.629443	-	Myb-like DNA-binding domain	O	X	-	-
	PXF45732.1	B (--++--+)	rhythmic	1.38391	0.109325	-1.55612	-0.559972	0.73762	-0.0222883	-0.991992	0.899518	K15177	-	X	O	-	-
	PXF45811.1	B (--++--+)	rhythmic	1.11516	1.04752	-1.18972	-0.63458	0.613003	0.0211327	-1.48423	0.511715	-	Anoctamin	X	O	-	-
	PXF45863.1	B (--++--+)	rhythmic	1.00785	0.079626	-1.36429	-1.18757	1.3281	-0.302012	-0.395337	0.833633	-	-	X	O	-	-
	PXF45944.1	B (--++--+)	rhythmic	1.22896	0.29661	-1.33706	-0.193804	1.57765	-0.105965	-0.756288	-0.7101	-	-	O	O	-	-
	PXF46263.1	B (--++--+)	rhythmic	0.632897	-0.417765	-0.943114	-0.202181	0.993487	-0.878103	-0.897324	1.7121	-	-	X	O	-	-
	PXF46291.1	B (--++--+)	rhythmic	1.53441	0.156582	-1.40695	-0.663945	1.29756	-0.268497	-0.66685	0.0176897	-	-	O	O	-	-
	PXF46360.1	B (--++--+)	rhythmic	1.42024	-0.374456	-0.940952	-0.707204	1.61846	-0.413416	-0.793892	0.191212	-	Inherit from euNOG: arabinogalactan protein	O	O	-	-
	PXF46393.1	B (--++--+)	rhythmic	1.57978	-0.383288	-1.37834	-0.353746	1.31475	-0.507502	-0.529154	0.257496	K00820	SIS domain	O	O	-	-
	PXF46491.1	B (--++--+)	rhythmic	1.79322	-0.349965	-1.07651	-0.50676	1.07932	-0.668554	-0.682028	0.411266	K15285	solute carrier family 35 member	X	O	-	-
	PXF46653.1	B (--++--+)	rhythmic	1.54147	0.226018	-1.15317	-0.985204	1.36043	-0.396689	-0.506752	-0.0860998	K00898	Pyruvate dehydrogenase kinase	O	O	-	-
	PXF47133.1	B (--++--+)	rhythmic	1.74667	0.155499	-1.02678	0.0300611	1.16694	-0.471532	-0.847038	-0.753815	-	finger protein	O	O	-	-
	PXF47187.1	B (--++--+)	rhythmic	1.45278	0.684067	-1.51672	-1.08211	0.53311	-0.0119732	-0.605771	0.546614	-	-	X	O	-	-
	PXF47364.1	B (--++--+)	rhythmic	1.7196	-0.902354	-1.06338	-0.504472	0.811458	-0.403612	-0.522648	0.865408	-	-	X	O	-	-
	PXF47477.1	B (--++--+)	rhythmic	1.83613	-0.0538435	-0.877797	-0.74439	1.08027	-0.674799	-0.792102	0.226528	K23541	Uncharacterized protein family UPF0016	O	O	-	-
	PXF47485.1	B (--++--+)	rhythmic	1.50978	0.935639	-1.15398	-0.868789	0.947241	-0.0686836	-0.7217	-0.579513	-	-	O	O	-	-
	PXF47857.1	B (--++--+)	rhythmic	0.751333	-0.702941	-1.15322	0.762705	1.73722	-0.681202	-0.739677	0.0257797	-	-	X	O	-	-
	PXF47858.1	B (--++--+)	rhythmic	1.32074	0.519698	-1.13226	-1.11639	1.33399	0.168403	-0.70629	-0.387898	-	transmembrane and coiled-coil domains 4	O	O	-	-
	PXF47973.1	B (--++--+)	rhythmic	1.06902	-0.175592	-1.23218	-1.16662	1.42986	-0.0979268	-0.575842	0.749274	-	Protein disulfide isomerase	X	O	-	-
	PXF47974.1	B (--++--+)	rhythmic	1.37544	-0.0665621	-1.43952	-1.05255	1.27291	0.0720266	-0.458405	0.296661	K00850	Phosphofructokinase	O	X	-	-
	PXF48030.1	B (--++--+)	rhythmic	1.65579	1.0898	-1.27681	-0.0638479	0.345425	-0.563096	-0.977824	-0.209431	-	-	X	O	-	-
	PXF48094.1	B (--++--+)	rhythmic	1.43816	0.187279	-1.28695	-1.16591	1.29438	-0.200451	-0.388121	0.121614	-	Inherit from virNOG: Pfam:PGAM	O	X	-	-
	PXF48123.1	B (--++--+)	rhythmic	0.827583	0.0422961	-1.55203	-0.571692	1.40152	-0.510263	-0.620997	0.983578	-	-	X	O	-	-
	PXF48319.1	B (--++--+)	rhythmic	1.04467	0.802482	-1.42921	-1.22603	1.04962	0.257355	-0.711245	0.212362	K01809	mannose-6-phosphate isomerase	X	O	-	-
	PXF48324.1	B (--++--+)	rhythmic	1.0632	0.803908	-1.27045	-1.17533	0.011473	-0.00688836	-0.72857	1.30266	-	Inherit from KOG: MON2 homolog (S. cerevisiae)	X	O	-	-
	PXF48402.1	B (--++--+)	rhythmic	1.3725	-0.466232	-1.1834	0.172138	1.04735	0.854614	-1.01455	-0.782417	-	-	X	O	-	-
	PXF48507.1	B (--++--+)	rhythmic	1.77633	0.534062	-0.771104	-0.714562	0.997237	-0.266442	-1.07688	-0.478639	-	Guanylate Cyclase	X	O	-	-
	PXF48559.1	B (--++--+)	rhythmic	1.44184	-0.473498	-1.10961	-0.658192	1.10562	-0.558663	-0.729927	0.982428	-	aspartic	O	O	-	-
	PXF48740.1	B (--++--+)	rhythmic	1.05733	0.268698	-1.16704	0.727823	1.36952	-0.297188	-1.11207	-0.847068	K15223	SWIB complex BAF60b domain-containing protein	O	X	-	-
	PXF48827.1	B (--++--+)	rhythmic	1.55904	0.236314	-1.22792	-0.0355245	0.828381	0.43312	-1.40785	-0.385552	K14297	nucleoporin 98kDa	X	O	-	-
	PXF48838.1	B (--++--+)	rhythmic	1.41778	-0.457148	-1.34582	-0.663511	1.45755	-0.323756	-0.427607	0.342514	-	-	X	O	-	-
	PXF48913.1	B (--++--+)	rhythmic	1.41362	-0.117357	-1.42638	-0.800349	0.50477	-0.38728	-0.481643	1.29462	K07955	ADP-RIBOSYLATION FACTOR-like protein	X	O	-	-
	PXF49002.1	B (--++--+)	rhythmic	1.12431	0.671225	-1.63988	-1.11836	0.787306	0.435725	-0.631094	0.370769	-	repeat protein	X	O	-	-
	PXF49073.1	B (--++--+)	rhythmic	2.01013	-0.325455	-0.975295	-0.554509	0.800925	-0.574314	-0.715474	0.333989	-	-	X	O	-	-
	PXF49141.1	B (--++--+)	rhythmic	1.53935	0.89206	-1.29073	-1.127	0.726221	-0.135654	-0.593819	-0.0104253	-	-	X	O	-	-
	PXF49407.1	B (--++--+)	rhythmic	1.15561	0.606632	-1.71457	-0.354439	1.29575	-0.116587	-0.717337	-0.155063	-	PGAP1-like protein	O	O	-	-
	PXF49408.1	B (--++--+)	rhythmic	1.75844	-0.415119	-1.17002	0.223715	1.19829	-0.545987	-0.651273	-0.398033	-	CCT motif	O	O	-	-
	PXF49599.1	B (--++--+)	rhythmic	1.85414	-0.431337	-1.06556	-0.614901	0.811694	-0.141248	-0.947546	0.534756	-	Metallopeptidase M20 family	X	O	-	-
	PXF49709.1	B (--++--+)	rhythmic	1.77193	-0.0928456	-1.34264	-0.530454	1.03125	-0.370388	-0.711938	0.245076	-	-	X	O	-	-
	PXF49795.1	B (--++--+)	rhythmic	1.28694	0.442575	-1.33889	-0.989496	0.673489	0.190304	-1.09456	0.829645	-	-	X	O	-	-
	PXF49893.1	B (--++--+)	rhythmic	1.26878	0.0905319	-0.893895	-0.436919	1.76628	-0.490361	-0.95313	-0.351286	-	-	X	O	-	-
	PXF49935.1	B (--++--+)	rhythmic	0.999551	0.496068	-1.32469	-1.27434	1.13596	0.338456	-0.857187	0.486179	K01883	cysteinyltRNA synthetase	O	O	-	-
	PXF50019.1	B (--++--+)	rhythmic	1.64004	0.113042	-1.24333	-0.875871	1.23436	-0.124526	-0.662356	-0.0813543	K08818	Cyclin-dependent kinase	X	O	-	-
	PXF40008.1	B (--++--+)	general-rhythm	0.782852	0.510959	-1.62911	-1.42844	0.683169	0.625579	-0.25729	0.712283	K12820	Pre-mRNA-splicing factor ATP-dependent RNA	-	-	-	-
	PXF40102.1	B (--++--+)	general-rhythm	1.43902	0.923554	-1.33264	0.0268801	0.806186	-0.163057	-1.14846	-0.551486	-	-	-	-	-	-
	PXF40109.1	B (--++--+)	general-rhythm	0.700152	-0.74373	-0.915072	-0.902436	1.76713	0.791088	-0.744372	0.0472341	-	-	-	-	-	-
	PXF40308.1	B (--++--+)	general-rhythm	0.66712	0.00297523	-0.623572	-0.621896	2.15275	-0.138098	-0.931955	-0.507328	-	-	-	-	-	-
	PXF40415.1	B (--++--+)	general-rhythm	1.52624	-0.0239418	-1.45465	-1.11792	0.710255	-0.201203	-0.267946	0.829167	K19511	Peroxidase	-	-	-	-
	PXF40506.1	B (--++--+)	general-rhythm	1.45997	-0.0556452	-0.339971	-0.338823	1.52595	-0.167151	-1.27271	-0.811623	-	-	-	-	-	-
	PXF40507.1	B (--++--+)	general-rhythm	1.52491	0.357725	-0.503504	0.321522	0.783845	0.117564	-1.59783	-1.00424	-	-	-	-	-	-
	PXF40550.1	B (--++--+)	general-rhythm	1.95975	0.240682	-0.913081	-0.075137	0.305675	0.2942	-1.37524	-0.436849	K07004	Endonuclease/Exonuclease/phosphatase family	-	-	-	-
	PXF40581.1	B (--++--+)	general-rhythm	0.817591	0.0425312	-1.72094	-1.0687	1.14116	0.0509172	-0.201031	0.938471	K15281	Solute carrier family 35	-	-	-	-
	PXF40839.1	B (--++--+)	general-rhythm	2.009	0.0419619	-0.930133	-0.686385	0.827187	0.0152712	-0.889606	-0.387299	-	-	-	-	-	-
	PXF40961.1	B (--++--+)	general-rhythm	1.03334	0.513222	-1.60328	-1.34565	0.384007	0.136925	-0.164605	1.04605	K11592	Pfam:dsRNA_bind	-	-	-	-
	PXF41153.1	B (--++--+)	general-rhythm	1.38028	-0.382249	-0.962772	-0.798799	0.803496	-0.258163	-1.04147	1.25968	K06171	Nicastrin	-	-	-	-
	PXF41221.1	B (--++--+)	general-rhythm	1.57887	0.915504	-0.119408	0.231245	0.435487	-0.552877	-1.31102	-1.1778	-	-	-	-	-	-
	PXF41224.1	B (--++--+)	general-rhythm	0.7644	-0.0430478	-1.61728	-1.13957	0.916653	-0.0712349	-0.0927613	1.28284	-	-	-	-	-	-
	PXF41251.1	B (--++--+)	general-rhythm	1.05518	0.924491	-1.7054	-0.161452	1.04423	-0.286088	-0.957929	0.0869618	-	FIST	-	-	-	-
	PXF41369.1	B (--++--+)	general-rhythm	1.38453	-0.359325	-0.948428	-0.792007	0.0128191	-0.408718	-0.593924	1.70505	-	-	-	-	-	-
	PXF41553.1	B (--++--+)	general-rhythm	1.06041	0.0437695	-1.68254	-1.09893	1.21719	0.48156	-0.257041	0.235589	K15042	Binds specifically and directly to substrates containing either a simple or bipartite NLS motif. Promotes docking of import substrates to the nuclear envelope (By similarity)	-	-	-	-
	PXF41852.1	B (--++--+)	general-rhythm	0.0842057	-0.0037174	-0.862479	-0.156953	2.16453	0.422423	-0.861422	-0.786586	-	-	-	-	-	-
	PXF42401.1	B (--++--+)	general-rhythm	1.38617	0.479244	-1.56871	-1.21878	0.590588	0.423803	-0.476212	0.383911	-	-	-	-	-	-
	PXF42650.1	B (--++--+)	general-rhythm	1.40726	0.325899	-1.62874	-1.07624	0.568165	0.00905691	-0.394981	0.789576	K01280	tripeptidyl peptidase II	-	-	-	-
	PXF43004.1	B (--++--+)	general-rhythm	1.04368	-0.490237	-0.779645	0.376748	1.86576	-0.7439	-0.832015	-0.440385	-	PAP2 superfamily	-	-	-	-
	PXF43298.1	B (--++--+)	general-rhythm	0.882909	-0.0401741	-1.56496	0.63044	0.874236	-0.256148	-1.35949	0.833185	K14416	Pfam:DUF1916	-	-	-	-
	PXF43330.1	B (--++--+)	general-rhythm	1.87528	0.447844	-1.42866	-0.679455	0.574486	-0.00184743	-0.658187	-0.12946	K15332	tRNA methyltransferase 2 homolog	-	-	-	-
	PXF43331.1	B (--++--+)	general-rhythm	1.24723	0.701448	-0.846025	0.586281	1.0063	-0.355643	-1.26182	-1.07778	-	-	-	-	-	-
	PXF43355.1	B (--++--+)	general-rhythm	2.16485	-0.0154747	-1.19386	-0.485795	0.462656	-0.188174	-0.622585	-0.121616	-	-	-	-	-	-
	PXF43605.1	B (--++--+)	general-rhythm	-0.247332	-0.469462	-1.44723	-0.578567	1.98801	0.154997	0.0416629	0.557921	-	-	-	-	-	-
	PXF43728.1	B (--++--+)	general-rhythm	1.29071	-0.421171	-1.0588	-0.927142	1.65082	0.223436	-0.617368	-0.14049	-	-	-	-	-	-
	PXF43924.1	B (--++--+)	general-rhythm	0.611135	-0.239825	-1.39505	-1.17954	0.736039	-0.0188428	-0.14723	1.63332	-	-	-	-	-	-
	PXF44129.1	B (--++--+)	general-rhythm	1.1263	-0.547094	-0.913939	-0.68706	1.89222	0.0350522	-0.710732	-0.194751	K05378	phycobilisome linker polypeptide	-	-	-	-
	PXF44139.1	B (--++--+)	general-rhythm	0.508078	-0.514608	-0.894174	0.778674	1.96282	-0.590122	-0.83528	-0.415391	K15456	KTI12 homolog, chromatin associated (S. cerevisiae)	-	-	-	-
	PXF44338.1	B (--++--+)	general-rhythm	1.60056	0.196848	-1.42818	0.108116	0.671775	0.071667	-1.36753	0.14674	-	-	-	-	-	-
	PXF44683.1	B (--++--+)	general-rhythm	1.52205	-0.12801	-1.22572	-0.970499	1.43595	-0.142767	-0.345082	-0.145922	K00457	4-hydroxyphenylpyruvate dioxygenase	-	-	-	-
	PXF44765.1	B (--++--+)	general-rhythm	1.69203	-0.406103	-0.924123	-0.910381	1.38421	-0.431131	-0.432052	0.0275591	K08151	Major facilitator superfamily MFS_1	-	-	-	-
	PXF44923.1	B (--++--+)	general-rhythm	1.54264	-0.491896	-0.930237	-0.814771	1.59689	-0.233628	-0.436165	-0.232837	-	HAT	-	-	-	-
	PXF44944.1	B (--++--+)	general-rhythm	1.28867	-0.46804	-1.2508	-1.12329	0.792672	-0.159738	-0.319631	1.24015	-	Inherit from biNOG: vacuolar protein sorting 13 homolog B	-	-	-	-
	PXF45389.1	B (--++--+)	general-rhythm	1.58197	-0.474413	-0.662577	-0.654891	1.64304	-0.467587	-0.582899	-0.382646	K08907	Chlorophyll A-B binding protein	-	-	-	-
	PXF45472.1	B (--++--+)	general-rhythm	0.870216	-0.687998	-1.47455	-0.829353	1.45493	0.155289	-0.307969	0.819434	-	-	-	-	-	-
	PXF46018.1	B (--++--+)	general-rhythm	1.78331	-0.358559	-0.847544	-0.765904	1.36668	-0.371851	-0.569322	-0.236813	-	haloacid dehalogenase-like hydrolase	-	-	-	-
	PXF46244.1	B (--++--+)	general-rhythm	0.603865	-0.518747	-1.36128	-0.855126	1.43315	0.690579	-0.787138	0.794696	-	glyoxalase bleomycin resistance protein dioxygenase	-	-	-	-
	PXF46292.1	B (--++--+)	general-rhythm	1.65409	-0.0728471	-1.3644	-1.03409	1.0401	-0.182758	-0.345406	0.305316	-	PGAM	-	-	-	-
	PXF46387.1	B (--++--+)	general-rhythm	1.09635	-0.257616	-1.19563	-0.273098	1.57612	-0.746312	-0.86359	0.663779	-	-	-	-	-	-
	PXF46399.1	B (--++--+)	general-rhythm	1.68821	-0.218072	-1.12005	-1.09953	1.14096	-0.0806906	-0.531112	0.220278	-	ABC transporter	-	-	-	-
	PXF46492.1	B (--++--+)	general-rhythm	1.12866	-0.329415	-1.27234	-1.22109	1.35548	-0.20819	-0.215168	0.76207	-	-	-	-	-	-
	PXF46493.1	B (--++--+)	general-rhythm	1.16865	0.211171	-1.44534	-0.859554	0.00913307	-0.321923	-0.353678	1.59155	K07342	SecE/Sec61-gamma subunits of protein translocation complex	-	-	-	-
	PXF46572.1	B (--++--+)	general-rhythm	0.800266	-0.261884	-1.79531	-0.627238	0.564275	0.0833549	-0.271826	1.50837	K20184	CLH	-	-	-	-
	PXF46655.1	B (--++--+)	general-rhythm	1.25535	0.249399	-1.51758	-1.27533	1.00671	0.171592	-0.382916	0.492783	K03131	Transcription initiation factor	-	-	-	-
	PXF46849.1	B (--++--+)	general-rhythm	2.18833	-0.36116	-0.730684	-0.376419	-0.141577	-0.293461	-0.935734	0.650704	K03006	DNA-directed RNA Polymerase	-	-	-	-
	PXF46876.1	B (--++--+)	general-rhythm	1.61352	-0.46604	-0.697023	0.796178	1.0611	-0.486714	-1.04966	-0.771368	-	-	-	-	-	-
	PXF46922.1	B (--++--+)	general-rhythm	1.46432	-0.453954	-0.869515	-0.75396	1.69605	-0.375323	-0.523172	-0.184447	-	Membrane transport protein	-	-	-	-
	PXF47174.1	B (--++--+)	general-rhythm	2.13217	0.108638	-0.843183	-0.633722	0.723806	-0.423825	-0.705189	-0.358697	-	-	-	-	-	-
	PXF47197.1	B (--++--+)	general-rhythm	1.25972	-0.689367	-1.23187	-1.06156	1.424	0.403831	-0.272771	0.168012	-	-	-	-	-	-
	PXF47232.1	B (--++--+)	general-rhythm	1.09561	0.567002	-1.61733	-1.21534	0.699832	0.408654	-0.57199	0.633564	K22723	resistance protein	-	-	-	-
	PXF47441.1	B (--++--+)	general-rhythm	1.55252	-0.509178	-0.854466	-0.596098	1.6494	-0.428734	-0.476721	-0.336722	-	Inherit from COG: nitrite reductase (nad(p)h) small subunit	-	-	-	-
	PXF47565.1	B (--++--+)	general-rhythm	1.30697	0.461033	-1.40961	-0.875448	1.08212	0.364684	-1.00787	0.0781271	K14777	DEAD-box ATP-dependent RNA helicase	-	-	-	-
	PXF47584.1	B (--++--+)	general-rhythm	1.84001	-0.201842	-0.755732	-0.516865	0.00268937	-0.142221	-1.27267	1.04663	K20306	Pfam:Trs120	-	-	-	-
	PXF47691.1	B (--++--+)	general-rhythm	1.96353	0.829847	-1.00491	-0.663716	0.299178	-0.333888	-0.869426	-0.220612	-	BAAT / Acyl-CoA thioester hydrolase C terminal	-	-	-	-
	PXF47799.1	B (--++--+)	general-rhythm	1.77531	0.238174	-1.16485	-0.803312	1.13257	-0.241554	-0.538716	-0.397617	-	Inherit from ascNOG: Protein kinase domain	-	-	-	-
	PXF47822.1	B (--++--+)	general-rhythm	1.10394	0.698136	-1.61691	0.0588534	0.527536	-0.642872	-1.05837	0.92969	-	Lipase (class 3)	-	-	-	-
	PXF47856.1	B (--++--+)	general-rhythm	1.05662	-0.282152	-1.20799	-1.13581	1.5053	-0.270757	-0.40679	0.741574	-	-	-	-	-	-
	PXF47972.1	B (--++--+)	general-rhythm	1.01287	-0.273406	-1.32975	-1.19058	1.25664	-0.0604759	-0.400426	0.985136	-	Endoplasmic reticulumgolgi intermediate compartment protein	-	-	-	-
	PXF48230.1	B (--++--+)	general-rhythm	0.763747	-0.775954	-1.0596	-0.901375	1.96905	-0.0107718	-0.0239223	0.0388204	-	FAD linked oxidase domain protein	-	-	-	-
	PXF48323.1	B (--++--+)	general-rhythm	1.53434	1.09658	-1.46927	-0.847963	0.114999	-0.300874	-0.540132	0.412321	-	-	-	-	-	-
	PXF48562.1	B (--++--+)	general-rhythm	1.65313	-0.0750375	-1.63314	-0.917035	0.788337	-0.0763353	-0.0847987	0.344874	-	-	-	-	-	-
	PXF48621.1	B (--++--+)	general-rhythm	1.50053	1.35588	-0.900483	-0.348532	0.288439	0.00897045	-1.1527	-0.752101	-	-	-	-	-	-
	PXF48723.1	B (--++--+)	general-rhythm	1.60871	-0.462422	-0.648227	-0.646954	1.61866	-0.440411	-0.603177	-0.426179	-	-	-	-	-	-
	PXF48726.1	B (--++--+)	general-rhythm	1.25381	0.53737	-1.81626	-1.09049	0.748329	0.219413	-0.0528717	0.200708	K08770	polyubiquitin	-	-	-	-
	PXF48727.1	B (--++--+)	general-rhythm	0.72375	0.163028	-0.0484811	0.832452	1.35888	-0.376218	-1.67733	-0.976081	K02902	ribosomal protein	-	-	-	-
	PXF49303.1	B (--++--+)	general-rhythm	0.759544	0.414785	-2.2114	-0.299949	1.04649	0.405479	-0.105583	-0.00936344	K22068	NifU-like N terminal domain	-	-	-	-
	PXF49320.1	B (--++--+)	general-rhythm	1.62434	-0.334043	-1.05061	-0.916588	1.45013	-0.255586	-0.302658	-0.21499	-	-	-	-	-	-
	PXF49413.1	B (--++--+)	general-rhythm	1.27932	0.397761	-0.231562	0.717529	0.839158	-0.514601	-1.77932	-0.708287	-	-	-	-	-	-
	PXF49416.1	B (--++--+)	general-rhythm	1.3413	-0.330292	-0.800737	-0.764548	1.82074	-0.354102	-0.524852	-0.387508	-	-	-	-	-	-
	PXF49464.1	B (--++--+)	general-rhythm	-0.557375	-0.569439	-1.00782	0.901956	1.38177	-0.489592	-0.908849	1.24934	K01912	Inherit from bactNOG: amp-dependent synthetase ligase	-	-	-	-
	PXF49512.1	B (--++--+)	general-rhythm	1.56138	-0.27235	-0.752726	0.130509	1.49167	-0.432861	-0.901306	-0.824313	-	-	-	-	-	-
	PXF49583.1	B (--++--+)	general-rhythm	1.81983	0.502712	-1.65306	-0.72932	0.193102	-0.00781327	-0.313487	0.18804	K12618	5'-3' exoribonuclease	-	-	-	-
	PXF49735.1	B (--++--+)	general-rhythm	1.4418	-0.510801	-0.753946	-0.732893	1.73127	-0.448616	-0.577946	-0.148866	K08907	Chlorophyll A-B binding protein	-	-	-	-
	PXF49765.1	B (--++--+)	general-rhythm	0.907276	-0.310255	-2.12795	0.1986	0.643763	0.113213	-0.390637	0.965989	-	transcription factor	-	-	-	-
	PXF49771.1	B (--++--+)	general-rhythm	1.07229	0.931405	-0.594072	0.172355	0.663252	0.516775	-1.57944	-1.18257	-	-	-	-	-	-
	PXF49793.1	B (--++--+)	general-rhythm	1.43231	-0.00852927	-1.40674	-1.32064	0.765856	0.181561	-0.342718	0.698898	K01880	Glycyl-tRNA synthetase	-	-	-	-
	PXF49806.1	B (--++--+)	general-rhythm	0.964988	0.0169341	-0.477222	-0.191827	-0.0657184	-0.85725	-1.25679	1.86688	-	-	-	-	-	-
	PXF49826.1	B (--++--+)	general-rhythm	1.23823	-0.00351888	-1.48276	-1.34345	1.09472	0.0968529	-0.0963151	0.496244	-	Alpha beta hydrolase	-	-	-	-
	PXF49982.1	B (--++--+)	general-rhythm	1.25641	-0.476574	-1.40664	-0.857313	1.56311	0.0788218	-0.175646	0.0178272	-	Oxidoreductase family, C-terminal alpha/beta domain	-	-	-	-
	PXF50061.1	B (--++--+)	general-rhythm	1.79666	0.143395	-1.47746	-0.832973	0.444884	-0.0332167	-0.601523	0.560226	-	domain-containing protein	-	-	-	-
	PXF50133.1	B (--++--+)	general-rhythm	1.25521	-0.296843	-1.39362	-1.35408	1.02253	0.0417719	0.00860873	0.716421	K03163	topoisomerase	-	-	-	-
	PXF50141.1	B (--++--+)	general-rhythm	1.59378	0.398881	-1.38494	-1.2497	0.654667	0.316709	-0.509514	0.180116	-	-	-	-	-	-
	PXF50144.1	B (--++--+)	general-rhythm	1.68362	-0.025254	-0.243093	0.178414	1.07187	-0.338049	-1.3896	-0.937914	-	-	-	-	-	-
	PXF41770.1	C (---+---)	rhythmic	0.989465	0.814786	-1.0377	-1.45878	0.898289	0.854809	-0.369372	-0.691502	K01586	decarboxylase	X	O	significant correlation (p-value<0.05; Pearson correlation)	-
	PXF43977.1	C (---+---)	rhythmic	1.14061	0.800266	-1.14471	-1.36257	0.89137	0.661308	-0.198682	-0.787585	-	ubiE/COQ5 methyltransferase family	O	O	significant correlation (p-value<0.05; Pearson correlation)	-
	PXF44653.1	C (---+---)	rhythmic	1.15744	0.370227	-1.00708	-1.2475	1.45972	0.410102	-0.5526	-0.590309	-	-	O	O	significant correlation (p-value<0.05; Pearson correlation)	-
	PXF45126.1	C (---+---)	rhythmic	1.20107	0.333578	-0.989983	-1.09418	1.45187	0.469253	-0.679786	-0.691823	K23338	Pfam:RanBPM_CRA	O	O	significant correlation (p-value<0.05; Pearson correlation)	-
	PXF45821.1	C (---+---)	rhythmic	1.13716	0.0328243	-0.792344	-1.04935	1.70092	0.353871	-0.659724	-0.723357	-	Sulfatase-modifying factor enzyme 1	O	X	significant correlation (p-value<0.05; Pearson correlation)	-
	PXF47950.1	C (---+---)	rhythmic	0.830093	0.451149	-1.05621	-1.07964	1.46423	0.782513	-0.471475	-0.920658	-	Kinase family	O	O	significant correlation (p-value<0.05; Pearson correlation)	-
	PXF49012.1	C (---+---)	rhythmic	0.738413	0.413126	-1.30426	-1.47963	1.08756	1.02285	-0.0802569	-0.3978	K09008	Protein of unknown function (DUF498/DUF598)	X	O	significant correlation (p-value<0.05; Pearson correlation)	-
	PXF49454.1	C (---+---)	rhythmic	1.42484	0.136655	-0.667817	-0.862329	1.60434	-0.106568	-0.704552	-0.824567	-	dihydrodiol dehydrogenase	O	X	significant correlation (p-value<0.05; Pearson correlation)	-
	PXF45636.1	C (---+---)	rhythmic	1.05834	0.556724	-1.00273	-1.06719	1.02953	0.897798	-0.248611	-1.22386	-	-	X	O	-	-
	PXF39827.1	C (---+---)	general-rhythm	1.06787	-0.562318	-0.901602	-0.923553	1.93161	-0.0839193	-0.261347	-0.266743	-	phycobilisome linker polypeptide	-	-	-	-
	PXF40395.1	C (---+---)	general-rhythm	0.931936	0.388029	-0.468991	-1.56038	1.67981	0.00766021	-0.374899	-0.603167	K01772	Catalyzes the ferrous insertion into protoporphyrin IX (By similarity)	-	-	-	-
	PXF40431.1	C (---+---)	general-rhythm	1.43069	1.28114	-0.304452	-1.20253	0.552916	-0.0572894	-0.754757	-0.94572	-	Ankyrin Repeat	-	-	-	-
	PXF40482.1	C (---+---)	general-rhythm	0.382991	0.160044	-1.24835	-1.69407	1.23225	0.823892	0.439325	-0.0960826	-	Peptidyl-prolyl cis-trans isomerase	-	-	-	-
	PXF40613.1	C (---+---)	general-rhythm	1.34331	1.09119	-0.0928533	-0.3554	0.615632	-0.036949	-0.966174	-1.59876	-	-	-	-	-	-
	PXF41246.1	C (---+---)	general-rhythm	1.27622	-0.261717	-0.559935	-0.636574	1.8681	-0.252126	-0.681502	-0.752464	K00847	fructokinase EC 2.7.1.4	-	-	-	-
	PXF42076.1	C (---+---)	general-rhythm	0.981665	-0.0565984	-0.335827	-2.25564	0.729336	0.361083	0.33403	0.241952	K07507	MgtC SapB transporter	-	-	-	-
	PXF42297.1	C (---+---)	general-rhythm	0.861271	0.181237	-0.810112	-1.7576	1.41084	0.509702	0.077564	-0.472897	-	-	-	-	-	-
	PXF42393.1	C (---+---)	general-rhythm	0.419266	0.00881498	-0.566683	-1.45773	1.73822	0.821361	-0.151429	-0.811818	-	-	-	-	-	-
	PXF42419.1	C (---+---)	general-rhythm	1.78435	0.108952	-1.01471	-1.26921	0.72855	0.380538	-0.0201042	-0.698358	-	-	-	-	-	-
	PXF42940.1	C (---+---)	general-rhythm	0.742357	-0.099705	-0.938618	-1.55344	1.66623	0.546387	-0.137125	-0.226086	-	phycobilisome linker polypeptide	-	-	-	-
	PXF43855.1	C (---+---)	general-rhythm	1.78719	-0.0110253	-0.998893	-1.37903	0.893236	0.0794121	-0.0562819	-0.314612	K11751	5'-nucleotidase	-	-	-	-
	PXF43874.1	C (---+---)	general-rhythm	1.50102	0.297967	-1.12773	-1.53135	0.920692	0.314193	-0.0762202	-0.298571	-	Covalently attaches a chromophore to Cys residue(s) of phycobiliproteins (By similarity)	-	-	-	-
	PXF44634.1	C (---+---)	general-rhythm	0.876305	-0.0836718	-0.852047	-1.51823	1.74106	0.265744	-0.208129	-0.221025	-	Methyltransferase	-	-	-	-
	PXF44647.1	C (---+---)	general-rhythm	1.68426	0.0982971	-1.12488	-1.33685	0.955816	0.236193	-0.246312	-0.266531	-	-	-	-	-	-
	PXF46052.1	C (---+---)	general-rhythm	1.17707	0.376654	-1.24085	-1.76804	0.732821	0.480692	0.190381	0.0512721	-	PAP_fibrillin	-	-	-	-
	PXF47023.1	C (---+---)	general-rhythm	1.68828	-0.0812389	-0.7751	-1.31969	1.18403	0.16373	-0.396864	-0.463152	-	Uroporphyrinogen decarboxylase	-	-	-	-
	PXF47692.1	C (---+---)	general-rhythm	0.855599	0.158142	-0.834044	-1.30671	1.80513	0.214561	-0.184763	-0.707913	-	-	-	-	-	-
	PXF47716.1	C (---+---)	general-rhythm	1.62559	0.219172	-1.05623	-1.56019	0.640583	0.494556	-0.0428186	-0.320668	-	Pfam:DUF1006	-	-	-	-
	PXF48010.1	C (---+---)	general-rhythm	1.26319	0.279016	-1.17457	-1.73064	0.920726	0.265036	0.183659	-0.00641621	-	-	-	-	-	-
	PXF48733.1	C (---+---)	general-rhythm	0.924573	0.509497	-1.15627	-1.71838	0.962671	0.786325	-0.114336	-0.194079	K14809	ATP-binding RNA helicase involved in the biogenesis of 60S ribosomal subunits. Required for the normal formation of 18S rRNA through the processing of pre-rRNAs at sites A0, A1 and A2, and the normal formation of 25S and 5.8S rRNAs through the processing of pre-rRNAs at sites C1 and C2 (By similarity)	-	-	-	-
	PXF48836.1	C (---+---)	general-rhythm	0.985898	-0.591048	-0.818762	-0.90254	1.55698	0.755561	0.103813	-1.0899	-	-	-	-	-	-
	PXF49212.1	C (---+---)	general-rhythm	0.529665	0.411666	-0.799883	-2.07611	0.942328	0.823503	0.183297	-0.0144674	-	-	-	-	-	-
	PXF49417.1	C (---+---)	general-rhythm	1.51577	-0.0230164	-0.989839	-1.05734	1.50034	-0.141396	-0.333222	-0.471288	K01649	Catalyzes the condensation of the acetyl group of acetyl-CoA with 3-methyl-2-oxobutanoate (2-oxoisovalerate) to form 3-carboxy-3-hydroxy-4-methylpentanoate (2-isopropylmalate) (By similarity)	-	-	-	-
	PXF49514.1	C (---+---)	general-rhythm	1.32138	-0.181295	-1.03907	-1.374	1.44823	0.149237	0.0393559	-0.363832	K01883	cysteinyltRNA synthetase	-	-	-	-
	PXF49719.1	C (---+---)	general-rhythm	0.845525	0.201336	-0.960566	-1.53082	1.68954	0.105061	-0.0144047	-0.335673	-	-	-	-	-	-
	PXF40508.1	D (+-+++-+)	rhythmic	0.374274	1.46056	-0.921099	-0.728712	0.664445	1.04735	-1.01856	-0.878264	-	-	O	O	significant correlation (p-value<0.05; Pearson correlation)	-
	PXF44816.1	D (+-+++-+)	rhythmic	0.624032	0.678252	-1.59439	-1.4087	0.780798	0.987633	-0.169249	0.101626	K14538	guanine nucleotide binding protein-like 3	O	X	significant correlation (p-value<0.05; Pearson correlation)	-
	PXF45641.1	D (+-+++-+)	rhythmic	0.876278	1.42879	-1.05382	-0.928733	0.353906	0.90853	-0.866389	-0.718558	-	Inherit from NOG: RWP-RK domain-containing protein	O	O	significant correlation (p-value<0.05; Pearson correlation)	-
	PXF45655.1	D (+-+++-+)	rhythmic	0.753779	1.63078	-1.09119	-0.865191	0.40766	0.688924	-0.884572	-0.640191	-	-	O	O	significant correlation (p-value<0.05; Pearson correlation)	-
	PXF46302.1	D (+-+++-+)	rhythmic	0.791858	1.14909	-1.04756	-1.00535	0.879859	0.890551	-0.860715	-0.797734	-	-	O	O	significant correlation (p-value<0.05; Pearson correlation)	-
	PXF46765.1	D (+-+++-+)	rhythmic	0.160553	1.32139	-1.29133	-1.28949	0.371919	1.26642	-0.341117	-0.19835	K14763	snoRNP assembly factor Naf1	O	O	significant correlation (p-value<0.05; Pearson correlation)	-
	PXF41154.1	D (+-+++-+)	rhythmic	0.512231	1.25302	-0.946902	0.177849	0.587941	0.821892	-1.60527	-0.800765	K20826	RPAP1-like, C-terminal	O	X	-	-
	PXF41848.1	D (+-+++-+)	rhythmic	-0.191611	1.97133	-0.944438	-0.682214	0.50402	0.688365	-0.881013	-0.464438	K01439	dipeptidase PepV	X	O	-	-
	PXF43671.1	D (+-+++-+)	rhythmic	-0.58528	1.54017	-1.23282	-0.674711	0.48337	1.24989	-0.714104	-0.0665136	K23002	RNA polymerase II associated protein 3	X	O	-	-
	PXF45988.1	D (+-+++-+)	rhythmic	0.277659	1.399	-1.27186	-1.07843	0.402725	0.985418	-0.988351	0.273833	-	-	X	O	-	-
	PXF48477.1	D (+-+++-+)	rhythmic	1.03518	1.16841	-1.42565	-1.181	0.476931	0.600171	-0.737737	0.0636995	-	-	X	O	-	-
	PXF39944.1	D (+-+++-+)	general-rhythm	-0.177389	1.32679	-1.36396	-0.958603	-0.835131	0.658306	0.235224	1.11477	K19881	Bud site selection protein	-	-	-	-
	PXF40007.1	D (+-+++-+)	general-rhythm	0.216707	0.540698	-1.57003	-1.47074	0.344206	0.851492	-0.00277987	1.09045	-	-	-	-	-	-
	PXF40319.1	D (+-+++-+)	general-rhythm	1.22641	1.51415	-1.22913	-1.01758	0.0479552	0.156531	-0.78871	0.0903788	-	-	-	-	-	-
	PXF40324.1	D (+-+++-+)	general-rhythm	-0.345211	1.76665	-1.11463	-1.01751	-0.263632	1.08576	-0.392942	0.281513	-	-	-	-	-	-
	PXF40648.1	D (+-+++-+)	general-rhythm	0.258624	0.874292	-1.65757	-1.16849	0.427114	1.0562	-0.501634	0.711463	K01764	Cytochrome c/c1 heme lyase	-	-	-	-
	PXF40761.1	D (+-+++-+)	general-rhythm	0.442786	0.704602	-1.22188	-0.636093	-0.00975185	0.195384	-1.19248	1.71744	K02218	Casein Kinase	-	-	-	-
	PXF41068.1	D (+-+++-+)	general-rhythm	1.02437	1.14217	-1.19202	-0.698393	0.215274	0.843238	-1.40536	0.0707295	-	-	-	-	-	-
	PXF41870.1	D (+-+++-+)	general-rhythm	-1.0598	0.300319	-1.03407	-0.0996094	0.351154	1.24041	-1.07395	1.37554	-	-	-	-	-	-
	PXF42084.1	D (+-+++-+)	general-rhythm	0.731559	1.27728	-0.763174	-0.125037	0.448449	0.930981	-1.39555	-1.10451	-	-	-	-	-	-
	PXF42096.1	D (+-+++-+)	general-rhythm	0.581328	1.52026	-0.536443	-0.186119	0.254941	0.873532	-1.42199	-1.08551	-	-	-	-	-	-
	PXF42432.1	D (+-+++-+)	general-rhythm	-0.576561	1.04977	-1.41357	-1.23747	0.428788	1.32155	0.129094	0.298393	-	-	-	-	-	-
	PXF42947.1	D (+-+++-+)	general-rhythm	0.143043	0.882638	-1.48251	-1.28488	0.275394	1.22249	-0.491153	0.734978	K03364	FIZZY-related	-	-	-	-
	PXF43211.1	D (+-+++-+)	general-rhythm	0.712703	1.24657	-1.5865	-0.978015	0.363249	0.985405	-0.578248	-0.165163	-	-	-	-	-	-
	PXF43588.1	D (+-+++-+)	general-rhythm	0.299711	1.44558	-0.36172	0.131635	0.456028	0.795516	-1.42829	-1.33846	-	finger protein	-	-	-	-
	PXF43702.1	D (+-+++-+)	general-rhythm	-0.207739	1.87171	-1.13433	-0.966611	-0.600984	0.895419	-0.101045	0.24358	-	Vesicle transport protein	-	-	-	-
	PXF43737.1	D (+-+++-+)	general-rhythm	-0.437664	0.535327	-1.40854	-1.38566	0.402503	0.687771	0.214598	1.39167	K14709	Inherit from COG: MmpL domain protein	-	-	-	-
	PXF43842.1	D (+-+++-+)	general-rhythm	0.512904	1.55664	-1.43725	-1.20946	0.153368	0.699525	-0.480267	0.204538	K12858	DEAD/DEAH box helicase	-	-	-	-
	PXF43890.1	D (+-+++-+)	general-rhythm	-0.103326	1.49364	-0.95688	-0.897314	-0.284266	1.46763	-0.881271	0.161782	-	-	-	-	-	-
	PXF43943.1	D (+-+++-+)	general-rhythm	0.631727	1.4525	-1.48718	-0.0718182	0.25415	0.429311	-1.409	0.200302	-	-	-	-	-	-
	PXF44142.1	D (+-+++-+)	general-rhythm	-0.223874	1.03115	-1.19	-1.08196	-0.678142	1.23169	-0.218166	1.12931	-	DOMON domaincontaining protein	-	-	-	-
	PXF44220.1	D (+-+++-+)	general-rhythm	0.614622	0.869215	-1.57181	-0.761277	0.0344597	1.55615	-0.614582	-0.126777	-	-	-	-	-	-
	PXF44247.1	D (+-+++-+)	general-rhythm	1.24326	1.41819	-1.106	-0.834293	-0.568225	0.0176167	-0.855346	0.684805	-	NB-ARC domain	-	-	-	-
	PXF45186.1	D (+-+++-+)	general-rhythm	-0.290329	1.39634	-1.37383	-0.795115	0.146867	1.47767	-0.485211	-0.076395	K14191	rADc	-	-	-	-
	PXF45306.1	D (+-+++-+)	general-rhythm	-0.21286	1.82744	-1.53085	-0.223088	-0.220307	0.219469	-0.676686	0.816884	-	-	-	-	-	-
	PXF45359.1	D (+-+++-+)	general-rhythm	0.744498	1.19449	-0.822094	-0.388501	0.479315	0.530047	-1.91089	0.173136	K20183	beta receptor associated protein 1	-	-	-	-
	PXF45430.1	D (+-+++-+)	general-rhythm	0.0985242	0.47146	-1.74046	-1.07483	-0.211732	0.545532	0.500681	1.41083	-	-	-	-	-	-
	PXF45607.1	D (+-+++-+)	general-rhythm	0.32548	1.5928	-0.492314	0.121399	0.203124	0.613961	-1.84797	-0.516473	-	-	-	-	-	-
	PXF45989.1	D (+-+++-+)	general-rhythm	0.754082	1.19151	-1.50897	-0.919222	0.192296	0.553545	-1.001	0.73777	-	-	-	-	-	-
	PXF45990.1	D (+-+++-+)	general-rhythm	-0.25043	1.91419	-1.09208	-0.0625276	-0.000225677	0.834521	-1.16049	-0.182956	-	-	-	-	-	-
	PXF45991.1	D (+-+++-+)	general-rhythm	1.18691	1.47748	-1.15673	-0.612587	-0.0241408	0.496769	-1.18999	-0.177708	-	-	-	-	-	-
	PXF46105.1	D (+-+++-+)	general-rhythm	0.741275	1.21648	-1.56531	-0.742955	0.329623	0.97094	-0.957639	0.00758535	-	-	-	-	-	-
	PXF46550.1	D (+-+++-+)	general-rhythm	-0.0136395	1.55143	-1.30479	-0.812859	-0.319503	1.32918	-0.581295	0.151475	-	-	-	-	-	-
	PXF46615.1	D (+-+++-+)	general-rhythm	-0.0165634	2.0358	-1.17736	-0.66948	-0.172855	0.637196	-0.755546	0.118808	-	-	-	-	-	-
	PXF46897.1	D (+-+++-+)	general-rhythm	-0.0382683	0.909783	-2.06467	-0.505061	0.565293	0.645643	-0.387916	0.8752	-	cell division cycle protein	-	-	-	-
	PXF46923.1	D (+-+++-+)	general-rhythm	-1.59984	1.2751	-0.937409	-0.0910403	-0.0150624	0.845729	-0.472089	0.994618	-	Protein of unknown function (DUF455)	-	-	-	-
	PXF47047.1	D (+-+++-+)	general-rhythm	-1.33858	1.11998	-1.17388	0.406204	0.654909	0.790962	-1.0206	0.560998	-	-	-	-	-	-
	PXF47650.1	D (+-+++-+)	general-rhythm	-0.57163	0.194181	-0.846502	-0.340023	1.37138	1.63945	-1.03018	-0.416677	-	-	-	-	-	-
	PXF48142.1	D (+-+++-+)	general-rhythm	-0.054424	0.369561	-1.6029	-1.26285	0.0973091	0.689056	0.30948	1.45477	-	Inherit from proNOG: Glycosyltransferase	-	-	-	-
	PXF48721.1	D (+-+++-+)	general-rhythm	-1.47855	1.44701	-1.22867	0.0686637	0.404817	0.623999	-0.483966	0.6467	K14288	tRNA binding	-	-	-	-
	PXF48792.1	D (+-+++-+)	general-rhythm	-0.737708	1.0214	-1.45837	-0.86061	-0.51526	1.09296	0.622263	0.835329	-	CAAX protease self-immunity	-	-	-	-
	PXF48873.1	D (+-+++-+)	general-rhythm	-0.183691	0.503857	-1.69758	-1.33423	0.335521	0.882144	0.599188	0.894792	K14826	peptidyl-prolyl cis-trans isomerase	-	-	-	-
	PXF48953.1	D (+-+++-+)	general-rhythm	0.244552	0.793183	-1.52525	-1.33561	-0.292603	1.33827	0.283855	0.493606	-	Core-2/I-Branching enzyme	-	-	-	-
	PXF49050.1	D (+-+++-+)	general-rhythm	-0.233437	0.75169	-1.00816	-0.950391	-0.401682	1.9892	-0.48088	0.333658	-	C1D nuclear receptor co-repressor	-	-	-	-
	PXF49098.1	D (+-+++-+)	general-rhythm	0.782399	1.71092	-1.08735	-0.62605	-0.503556	0.942846	-0.626653	-0.592555	-	-	-	-	-	-
	PXF49115.1	D (+-+++-+)	general-rhythm	0.127695	1.75243	-0.8047	-0.71511	-0.537457	1.33238	-0.683426	-0.47181	K12812	cDNA clone J033114G10, full insert sequence	-	-	-	-
	PXF49541.1	D (+-+++-+)	general-rhythm	-0.343503	0.511728	-1.58837	-0.798311	-0.252501	0.569291	0.15587	1.74579	K05916	Is involved in NO detoxification in an aerobic process, termed nitric oxide dioxygenase (NOD) reaction that utilizes O(2) and NAD(P)H to convert NO to nitrate, which protects the bacterium from various noxious nitrogen compounds. Therefore, plays a central role in the inducible response to nitrosative stress (By similarity)	-	-	-	-
	PXF49545.1	D (+-+++-+)	general-rhythm	-0.519789	1.43345	-1.11765	-0.884695	-0.10103	1.56088	-0.438345	0.0671769	K18466	Vacuolar protein sorting 26 homolog	-	-	-	-
	PXF49788.1	D (+-+++-+)	general-rhythm	0.0829929	0.881743	-1.26063	-0.716226	-0.486764	0.244915	-0.603933	1.8579	-	-	-	-	-	-
	PXF50106.1	D (+-+++-+)	general-rhythm	0.018989	0.483014	-1.48315	-1.46077	0.12945	0.799855	0.19408	1.31854	-	dihydrolipoyl dehydrogenase	-	-	-	-
	PXF39845.1	E (+--++--)	rhythmic	-0.617018	1.39116	0.307621	-1.06023	-0.685536	1.44852	0.150585	-0.935102	-	Pfam:Alum_res	O	O	significant correlation (p-value<0.05; Pearson correlation)	-
	PXF40093.1	E (+--++--)	rhythmic	-1.05098	1.04765	0.223129	-1.31808	-0.457791	1.60284	0.316446	-0.363212	-	-	X	O	significant correlation (p-value<0.05; Pearson correlation)	-
	PXF40096.1	E (+--++--)	rhythmic	-0.639749	1.04873	-0.271218	-1.10849	-0.128136	1.93407	-0.214229	-0.620984	-	-	O	O	significant correlation (p-value<0.05; Pearson correlation)	-
	PXF40167.1	E (+--++--)	rhythmic	-0.868305	1.66744	-0.412807	-0.908154	-0.632037	1.42572	-0.109276	-0.162585	-	-	X	O	significant correlation (p-value<0.05; Pearson correlation)	-
	PXF40245.1	E (+--++--)	rhythmic	-0.565289	1.40804	-0.652073	-1.05824	0.00813071	1.5849	0.0718023	-0.797274	-	huntingtin interacting protein K	O	O	significant correlation (p-value<0.05; Pearson correlation)	-
	PXF40269.1	E (+--++--)	rhythmic	-0.471211	1.53558	-0.618058	-0.714035	-0.393984	1.62913	-0.129545	-0.837879	-	Phosphoesterase PA-phosphatase related	X	O	significant correlation (p-value<0.05; Pearson correlation)	-
	PXF40600.1	E (+--++--)	rhythmic	-1.22534	1.39162	0.0700358	-0.90077	-0.400101	1.4989	0.132485	-0.566831	-	-	X	O	significant correlation (p-value<0.05; Pearson correlation)	-
	PXF40603.1	E (+--++--)	rhythmic	-1.20473	0.908479	-0.0758382	-1.14875	-0.597002	1.45197	0.929418	-0.263552	K02316	DNA primase is the polymerase that synthesizes small RNA primers for the Okazaki fragments on both template strands at replication forks during chromosomal DNA synthesis (By similarity)	X	O	significant correlation (p-value<0.05; Pearson correlation)	-
	PXF40748.1	E (+--++--)	rhythmic	-0.602837	1.876	-0.332787	-1.24006	-0.403401	1.07399	0.0192013	-0.390105	K14407	Cleavage stimulation factor, 3' pre-RNA subunit 2	X	O	significant correlation (p-value<0.05; Pearson correlation)	-
	PXF40777.1	E (+--++--)	rhythmic	-0.472655	2.02249	-0.208848	-0.992801	-0.422588	1.01158	-0.379708	-0.557478	K10736	Primase zinc finger	X	O	significant correlation (p-value<0.05; Pearson correlation)	-
	PXF40849.1	E (+--++--)	rhythmic	-0.682568	1.83651	-0.360854	-1.26247	-0.387816	1.06894	0.140939	-0.352678	K19589	N-6 adenine-specific DNA methyltransferase 1	X	O	significant correlation (p-value<0.05; Pearson correlation)	-
	PXF40962.1	E (+--++--)	rhythmic	-1.1929	1.28976	0.244469	-0.877812	-0.859943	1.42143	0.389314	-0.414324	K01626	Class-II DAHP synthetase family	O	O	significant correlation (p-value<0.05; Pearson correlation)	-
	PXF41033.1	E (+--++--)	rhythmic	-1.28017	0.902201	0.661599	-1.58657	-0.0670408	1.01888	0.669525	-0.318426	K01858	synthase	X	O	significant correlation (p-value<0.05; Pearson correlation)	-
	PXF41051.1	E (+--++--)	rhythmic	0.103981	1.65629	-0.224843	-0.949765	-0.469762	1.38022	-0.592509	-0.903615	-	-	O	O	significant correlation (p-value<0.05; Pearson correlation)	-
	PXF41097.1	E (+--++--)	rhythmic	-1.19307	1.286	-0.00469823	-1.0801	-0.615945	1.44789	0.445733	-0.285811	-	-	X	O	significant correlation (p-value<0.05; Pearson correlation)	-
	PXF41143.1	E (+--++--)	rhythmic	-0.713111	1.57993	-0.459888	-1.5984	-0.0684703	1.07834	0.240698	-0.0591029	K05955	Farnesyltransferase, CAAX box, alpha	X	O	significant correlation (p-value<0.05; Pearson correlation)	-
	PXF41235.1	E (+--++--)	rhythmic	0.352206	1.34982	-0.269529	-0.844364	-0.34566	1.52518	-0.523027	-1.24463	K05386	bilin biosynthesis protein CpeZ	O	O	significant correlation (p-value<0.05; Pearson correlation)	-
	PXF41256.1	E (+--++--)	rhythmic	-0.919598	1.60461	-0.215192	-0.984499	-0.778518	1.30603	0.348646	-0.361479	K02979	ribosomal protein	X	O	significant correlation (p-value<0.05; Pearson correlation)	-
	PXF41260.1	E (+--++--)	rhythmic	-0.721977	1.01801	0.0688684	-1.60458	-0.154115	1.51865	0.450001	-0.574858	K17782	mitochondrial intermembrane space import and assembly protein	O	O	significant correlation (p-value<0.05; Pearson correlation)	-
	PXF41261.1	E (+--++--)	rhythmic	-0.584585	1.7833	-0.0369043	-0.758307	-0.437585	1.30793	-0.330142	-0.943702	K05678	ATP-binding cassette, subfamily D (ALD), member 4	X	O	significant correlation (p-value<0.05; Pearson correlation)	-
	PXF41382.1	E (+--++--)	rhythmic	-0.845391	1.61218	-0.309168	-0.729417	-0.663163	1.51049	0.00513135	-0.580661	K10740	-	X	O	significant correlation (p-value<0.05; Pearson correlation)	-
	PXF41552.1	E (+--++--)	rhythmic	-0.705885	1.29455	-0.392722	-1.1204	-0.531475	1.71528	0.151437	-0.410791	-	-	X	O	significant correlation (p-value<0.05; Pearson correlation)	-
	PXF41629.1	E (+--++--)	rhythmic	-0.849623	1.74364	-0.297494	-0.754591	-0.726772	1.3678	-0.0622654	-0.420697	K04802	This protein is an auxiliary protein of DNA polymerase delta and is involved in the control of eukaryotic DNA replication by increasing the polymerase's processibility during elongation of the leading strand (By similarity)	X	O	significant correlation (p-value<0.05; Pearson correlation)	-
	PXF41675.1	E (+--++--)	rhythmic	0.485773	1.0512	-0.469127	-1.48493	0.603609	1.31385	-0.655814	-0.844555	K00705	4-alpha-glucanotransferase	O	O	significant correlation (p-value<0.05; Pearson correlation)	-
	PXF41745.1	E (+--++--)	rhythmic	-0.840016	1.93691	0.21077	-0.766295	-0.728699	1.00892	-0.299743	-0.521855	-	-	X	O	significant correlation (p-value<0.05; Pearson correlation)	-
	PXF41816.1	E (+--++--)	rhythmic	-0.665192	1.67029	-0.504369	-1.03404	-0.550352	1.3568	0.226028	-0.499164	-	transcriptional regulatory protein	O	O	significant correlation (p-value<0.05; Pearson correlation)	-
	PXF41888.1	E (+--++--)	rhythmic	-0.523296	1.68312	-0.373937	-0.639379	-0.340463	1.4668	-0.270954	-1.00189	K05034	transporter	O	O	significant correlation (p-value<0.05; Pearson correlation)	-
	PXF41996.1	E (+--++--)	rhythmic	-1.07603	1.48935	0.17714	-1.37992	-0.217311	1.19954	0.206723	-0.39949	K02992	One of the primary rRNA binding proteins, it binds directly to 16S rRNA where it nucleates assembly of the head domain of the 30S subunit. Is located at the subunit interface close to the decoding center, probably blocks exit of the E-site tRNA (By similarity)	X	O	significant correlation (p-value<0.05; Pearson correlation)	-
	PXF42013.1	E (+--++--)	rhythmic	0.209832	1.9967	-0.32542	-0.847833	-0.212817	0.817052	-0.605639	-1.03188	-	-	X	O	significant correlation (p-value<0.05; Pearson correlation)	-
	PXF42103.1	E (+--++--)	rhythmic	-0.802824	1.7004	-0.0820605	-0.970309	-0.730205	1.3635	-0.17183	-0.306664	K00831	Inherit from COG: Catalyzes the reversible conversion of 3- phosphohydroxypyruvate to phosphoserine and of 3-hydroxy-2-oxo-4- phosphonooxybutanoate to phosphohydroxythreonine (By similarity)	X	O	significant correlation (p-value<0.05; Pearson correlation)	-
	PXF42114.1	E (+--++--)	rhythmic	-1.29575	1.53294	0.552018	-0.934647	-0.927296	0.85245	0.411829	-0.191534	K02728	The proteasome is a multicatalytic proteinase complex which is characterized by its ability to cleave peptides with Arg, Phe, Tyr, Leu, and Glu adjacent to the leaving group at neutral or slightly basic pH. The proteasome has an ATP-dependent proteolytic activity (By similarity)	X	O	significant correlation (p-value<0.05; Pearson correlation)	-
	PXF42160.1	E (+--++--)	rhythmic	-0.145965	1.24086	-0.329379	-1.80545	0.141048	1.31288	0.140561	-0.554553	-	radical SAM domain	O	O	significant correlation (p-value<0.05; Pearson correlation)	-
	PXF42167.1	E (+--++--)	rhythmic	-1.07601	1.36654	0.430503	-1.2494	-0.583665	1.16785	0.483142	-0.538954	-	-	X	O	significant correlation (p-value<0.05; Pearson correlation)	-
	PXF42168.1	E (+--++--)	rhythmic	0.167599	1.98388	-0.048232	-1.28969	-0.0281045	0.588368	-0.487073	-0.886748	-	O-methyltransferase	X	O	significant correlation (p-value<0.05; Pearson correlation)	-
	PXF42379.1	E (+--++--)	rhythmic	-1.55221	0.941821	0.438211	-0.989928	-0.698232	1.26272	0.666957	-0.0693464	K02952	Located at the top of the head of the 30S subunit, it contacts several helices of the 16S rRNA. In the 70S ribosome it contacts the 23S rRNA (bridge B1a) and protein L5 of the 50S subunit (bridge B1b), connecting the 2 subunits	X	O	significant correlation (p-value<0.05; Pearson correlation)	-
	PXF42385.1	E (+--++--)	rhythmic	-1.11475	1.36635	-0.195339	-1.41135	-0.216543	1.28636	0.385555	-0.100285	-	Scramblase	X	O	significant correlation (p-value<0.05; Pearson correlation)	-
	PXF42390.1	E (+--++--)	rhythmic	-0.566764	1.79486	-0.240133	-0.556973	-0.351771	1.33626	-0.409183	-1.00629	-	RAD54-like 2 (S. cerevisiae)	O	O	significant correlation (p-value<0.05; Pearson correlation)	-
	PXF42392.1	E (+--++--)	rhythmic	-1.23139	0.945847	0.203156	-1.65395	0.195145	1.15732	0.616849	-0.232979	-	ACT domain	X	O	significant correlation (p-value<0.05; Pearson correlation)	-
	PXF42542.1	E (+--++--)	rhythmic	-0.224497	1.15264	-0.830608	-1.70446	0.329876	1.32022	0.272686	-0.315859	-	-	X	O	significant correlation (p-value<0.05; Pearson correlation)	-
	PXF42557.1	E (+--++--)	rhythmic	-0.949743	0.814319	-0.0740676	-1.10258	-0.842708	1.61872	0.876149	-0.340091	-	phosphoglucomutase	X	O	significant correlation (p-value<0.05; Pearson correlation)	-
	PXF42621.1	E (+--++--)	rhythmic	-0.500324	1.14191	0.126339	-1.07057	-0.415459	1.6118	0.299402	-1.1931	K02116	Inherit from strNOG: ATP synthase protein I	O	O	significant correlation (p-value<0.05; Pearson correlation)	-
	PXF42653.1	E (+--++--)	rhythmic	-0.848284	1.71701	0.324861	-1.11004	-0.655853	1.04259	0.193155	-0.663438	K23271	Dehydrogenase	O	O	significant correlation (p-value<0.05; Pearson correlation)	-
	PXF42833.1	E (+--++--)	rhythmic	0.282107	1.60002	0.154176	-0.604352	-0.483336	1.1086	-0.585536	-1.47169	-	-	O	O	significant correlation (p-value<0.05; Pearson correlation)	-
	PXF42949.1	E (+--++--)	rhythmic	-1.30469	0.274779	-0.0980751	-1.13753	-0.346297	1.78484	0.781708	0.0452673	K11096	small nuclear ribonucleoprotein D2 polypeptide 16.5kDa	X	O	significant correlation (p-value<0.05; Pearson correlation)	-
	PXF43053.1	E (+--++--)	rhythmic	-0.930796	1.10664	0.43859	-1.20012	-0.627914	1.13308	0.933273	-0.852746	K02528	Specifically dimethylates two adjacent adenosines (A1518 and A1519) in the loop of a conserved hairpin near the 3'-end of 16S rRNA in the 30S particle. May play a critical role in biogenesis of 30S subunits (By similarity)	X	O	significant correlation (p-value<0.05; Pearson correlation)	-
	PXF43107.1	E (+--++--)	rhythmic	-0.6565	1.82649	-0.324994	-1.33885	-0.247431	1.09955	-0.165006	-0.193256	-	-	X	O	significant correlation (p-value<0.05; Pearson correlation)	-
	PXF43112.1	E (+--++--)	rhythmic	-0.863385	1.59036	-0.344221	-0.864129	-0.618492	1.52758	-0.0516479	-0.376061	K10727	DNA replication factor Cdt1	X	O	significant correlation (p-value<0.05; Pearson correlation)	-
	PXF43114.1	E (+--++--)	rhythmic	-0.175706	1.27149	-0.517485	-1.50609	0.129792	1.50346	0.0282204	-0.733684	K14849	Ribosomal RNA processing 1 homolog	O	O	significant correlation (p-value<0.05; Pearson correlation)	-
	PXF43135.1	E (+--++--)	rhythmic	-0.729031	1.4289	0.606684	-1.10629	-0.880826	1.1057	0.398169	-0.823309	-	-	O	O	significant correlation (p-value<0.05; Pearson correlation)	-
	PXF43151.1	E (+--++--)	rhythmic	-0.798516	1.1166	-0.383072	-1.4796	-0.0296437	1.51955	0.511181	-0.456507	-	-	X	O	significant correlation (p-value<0.05; Pearson correlation)	-
	PXF43256.1	E (+--++--)	rhythmic	-0.846459	1.35626	0.210808	-0.97029	-0.516004	1.63444	-0.166878	-0.701885	-	-	O	O	significant correlation (p-value<0.05; Pearson correlation)	-
	PXF43426.1	E (+--++--)	rhythmic	-0.989684	1.20455	0.463885	-1.39102	-0.554576	1.29872	0.444894	-0.476766	K17427	(ribosomal) protein	O	O	significant correlation (p-value<0.05; Pearson correlation)	-
	PXF43430.1	E (+--++--)	rhythmic	-1.00105	1.00801	0.739582	-1.10966	-0.837567	1.15883	0.781907	-0.740056	-	-	O	O	significant correlation (p-value<0.05; Pearson correlation)	-
	PXF43460.1	E (+--++--)	rhythmic	-0.857822	1.04121	0.170014	-1.32556	-0.733465	1.3765	0.83803	-0.508911	K04083	Hsp33 protein	O	O	significant correlation (p-value<0.05; Pearson correlation)	-
	PXF43489.1	E (+--++--)	rhythmic	-0.422159	1.98393	0.00516013	-1.15631	-0.193026	0.901662	-0.369735	-0.749515	-	-	O	O	significant correlation (p-value<0.05; Pearson correlation)	-
	PXF43555.1	E (+--++--)	rhythmic	0.0334967	1.35153	-0.681986	-1.1548	0.307055	1.3689	-0.0393489	-1.18484	K14800	-	O	O	significant correlation (p-value<0.05; Pearson correlation)	-
	PXF43687.1	E (+--++--)	rhythmic	-0.725275	1.44319	-0.327706	-1.2961	-0.272702	1.55863	-0.0717348	-0.308304	K13127	zinc finger CCCH domain-containing protein	X	O	significant correlation (p-value<0.05; Pearson correlation)	-
	PXF43742.1	E (+--++--)	rhythmic	-0.241337	2.15047	-0.331027	-0.65145	-0.240922	0.791288	-0.674153	-0.80287	-	-	X	O	significant correlation (p-value<0.05; Pearson correlation)	-
	PXF43796.1	E (+--++--)	rhythmic	-1.00914	1.65127	0.301821	-0.757108	-0.514661	1.11931	0.220556	-1.01205	K06178	Pseudouridine synthase	O	O	significant correlation (p-value<0.05; Pearson correlation)	-
	PXF43862.1	E (+--++--)	rhythmic	0.243472	1.1018	-1.2345	-1.35446	0.672576	1.22848	-0.0199565	-0.637421	-	-	X	O	significant correlation (p-value<0.05; Pearson correlation)	-
	PXF43891.1	E (+--++--)	rhythmic	-1.40672	0.956973	0.654361	-1.05523	-0.841356	1.12457	0.747461	-0.180062	K01735	3-dehydroquinate synthase	X	O	significant correlation (p-value<0.05; Pearson correlation)	-
	PXF43976.1	E (+--++--)	rhythmic	-0.323126	1.35085	-0.0602427	-1.65142	0.295752	1.15186	0.181249	-0.944919	-	-	O	O	significant correlation (p-value<0.05; Pearson correlation)	-
	PXF43980.1	E (+--++--)	rhythmic	-0.05821	1.94441	-0.815843	-1.38935	-0.0168031	0.734884	-0.196903	-0.202188	-	-	X	O	significant correlation (p-value<0.05; Pearson correlation)	-
	PXF44073.1	E (+--++--)	rhythmic	-0.519628	1.11692	0.017619	-1.50582	0.015834	1.55951	0.181291	-0.865725	K03671	Thioredoxin	O	O	significant correlation (p-value<0.05; Pearson correlation)	-
	PXF44082.1	E (+--++--)	rhythmic	-1.3257	1.33001	0.51592	-0.949724	-0.817099	1.1584	0.426195	-0.338009	-	-	O	O	significant correlation (p-value<0.05; Pearson correlation)	-
	PXF44137.1	E (+--++--)	rhythmic	-1.1722	1.73641	0.383746	-0.769981	-0.535037	1.04057	0.0243422	-0.707846	-	-	X	O	significant correlation (p-value<0.05; Pearson correlation)	-
	PXF44152.1	E (+--++--)	rhythmic	-0.989326	1.46386	0.0996714	-1.11574	-0.817274	1.25468	0.485639	-0.381505	-	(RNA) helicase	O	O	significant correlation (p-value<0.05; Pearson correlation)	-
	PXF44206.1	E (+--++--)	rhythmic	-0.908005	0.699334	-0.0154055	-1.10457	-0.790268	1.49544	1.15165	-0.528177	K01595	phosphoenolpyruvate carboxylase	X	O	significant correlation (p-value<0.05; Pearson correlation)	-
	PXF44211.1	E (+--++--)	rhythmic	-0.71919	1.94697	0.114074	-0.800224	-0.321279	0.993114	-0.280409	-0.933054	K12188	SNF8, ESCRT-II complex subunit, homolog (S. cerevisiae)	O	O	significant correlation (p-value<0.05; Pearson correlation)	-
	PXF44379.1	E (+--++--)	rhythmic	-1.28692	0.616297	0.485488	-1.03631	-0.888533	1.4696	0.820256	-0.179877	-	-	X	O	significant correlation (p-value<0.05; Pearson correlation)	-
	PXF44422.1	E (+--++--)	rhythmic	-0.690501	1.2995	-0.369621	-1.541	-0.232589	1.40215	0.449674	-0.317614	K01934	5-formyltetrahydrofolate cycloligase	X	O	significant correlation (p-value<0.05; Pearson correlation)	-
	PXF44474.1	E (+--++--)	rhythmic	-0.0479804	1.53479	0.0108172	-0.840428	-0.194986	1.38463	-0.552592	-1.29425	K14015	Nuclear protein localization	O	O	significant correlation (p-value<0.05; Pearson correlation)	-
	PXF44513.1	E (+--++--)	rhythmic	-1.00051	1.11417	0.487767	-1.13794	-0.914962	1.29323	0.671863	-0.513605	K04567	lysyl-tRNA synthetase	O	O	significant correlation (p-value<0.05; Pearson correlation)	-
	PXF44531.1	E (+--++--)	rhythmic	-0.927996	1.86389	-0.327837	-0.62223	-0.449508	1.2646	-0.245401	-0.555517	K08735	mutS homolog 2, colon cancer, nonpolyposis type 1 (E. coli)	X	O	significant correlation (p-value<0.05; Pearson correlation)	-
	PXF44583.1	E (+--++--)	rhythmic	0.305431	1.60653	-0.542022	-1.46729	0.0360571	1.05002	-0.115937	-0.872786	-	bolA homolog 1 (E. coli)	O	O	significant correlation (p-value<0.05; Pearson correlation)	-
	PXF44637.1	E (+--++--)	rhythmic	-1.10531	1.43511	0.255964	-1.1956	-0.684203	1.13751	0.552337	-0.395804	-	-	X	O	significant correlation (p-value<0.05; Pearson correlation)	-
	PXF44651.1	E (+--++--)	rhythmic	-0.726935	1.39737	0.777309	-0.743511	-0.707285	1.04833	0.257214	-1.30249	-	Serine protease	O	O	significant correlation (p-value<0.05; Pearson correlation)	-
	PXF44716.1	E (+--++--)	rhythmic	-1.14372	1.27987	0.35707	-1.21519	-0.63555	1.24133	0.557136	-0.440944	K02935	ribosomal protein	X	O	significant correlation (p-value<0.05; Pearson correlation)	-
	PXF44769.1	E (+--++--)	rhythmic	-0.440895	1.00932	-0.218135	-1.2841	-0.438621	1.8034	0.310301	-0.741271	-	-	X	O	significant correlation (p-value<0.05; Pearson correlation)	-
	PXF44817.1	E (+--++--)	rhythmic	-0.618314	1.76689	-0.154299	-0.787502	-0.726504	1.37943	-0.269181	-0.590524	K06636	structural maintenance of chromosomes protein	O	O	significant correlation (p-value<0.05; Pearson correlation)	-
	PXF44836.1	E (+--++--)	rhythmic	-0.843805	1.71077	-0.352387	-0.858298	-0.682776	1.37167	0.0432535	-0.388427	K07466	replication protein	X	O	significant correlation (p-value<0.05; Pearson correlation)	-
	PXF44862.1	E (+--++--)	rhythmic	-1.36809	1.05864	0.368794	-1.09572	-0.76277	1.23767	0.727796	-0.16633	-	regulator of chromosome condensation 2	X	O	significant correlation (p-value<0.05; Pearson correlation)	-
	PXF44867.1	E (+--++--)	rhythmic	-0.901802	0.302083	0.0484505	-0.97338	-0.712003	1.50696	1.38993	-0.660236	-	Inherit from NOG: Pathogenesis related protein-like protein	X	O	significant correlation (p-value<0.05; Pearson correlation)	-
	PXF44868.1	E (+--++--)	rhythmic	-0.786561	0.926659	-0.355031	-1.43906	-0.247815	1.58049	0.758455	-0.437137	-	-	X	O	significant correlation (p-value<0.05; Pearson correlation)	-
	PXF45037.1	E (+--++--)	rhythmic	-0.0312982	1.38456	-0.554249	-1.65986	0.170845	1.32291	-0.174852	-0.458055	-	WD-40 repeat	O	O	significant correlation (p-value<0.05; Pearson correlation)	-
	PXF45121.1	E (+--++--)	rhythmic	-0.883233	1.68364	-0.00879846	-1.09836	-0.574415	1.31468	-0.101731	-0.331785	K02327	DNA polymerase	X	O	significant correlation (p-value<0.05; Pearson correlation)	-
	PXF45154.1	E (+--++--)	rhythmic	-0.931311	1.59556	-0.178498	-0.796462	-0.722938	1.49988	-0.092334	-0.373904	K15505	SWI SNF-related matrix-associated actin-dependent regulator of chromatin subfamily A member 3-like	X	O	significant correlation (p-value<0.05; Pearson correlation)	-
	PXF45155.1	E (+--++--)	rhythmic	-0.823694	1.62116	-0.230747	-0.850297	-0.660645	1.504	-0.103811	-0.455959	-	DNA excision repair protein (Rad5)	X	O	significant correlation (p-value<0.05; Pearson correlation)	-
	PXF45164.1	E (+--++--)	rhythmic	-0.842263	1.54356	-0.594741	-1.1052	-0.41979	1.44922	0.151765	-0.182548	K15451	leucine carboxyl methyltransferase	X	O	significant correlation (p-value<0.05; Pearson correlation)	-
	PXF45222.1	E (+--++--)	rhythmic	-1.07976	1.27259	0.0343407	-1.25712	-0.495499	1.48012	0.335568	-0.290249	-	-	X	O	significant correlation (p-value<0.05; Pearson correlation)	-
	PXF45244.1	E (+--++--)	rhythmic	-1.06805	1.34531	-0.119309	-0.951879	-0.618518	1.42187	0.597278	-0.606704	-	Nucleotidyl transferase	X	O	significant correlation (p-value<0.05; Pearson correlation)	-
	PXF45249.1	E (+--++--)	rhythmic	-1.11158	0.842208	0.820577	-1.15573	-0.974295	1.07921	0.885126	-0.385511	K14441	CDK5 regulatory subunit associated protein 1	O	O	significant correlation (p-value<0.05; Pearson correlation)	-
	PXF45392.1	E (+--++--)	rhythmic	-0.618721	1.94663	-0.196055	-0.794145	-0.337891	1.1341	-0.326674	-0.807244	-	-	X	O	significant correlation (p-value<0.05; Pearson correlation)	-
	PXF45396.1	E (+--++--)	rhythmic	-0.0742422	0.995459	-0.73322	-1.29105	0.528337	1.66445	-0.265737	-0.823998	K14857	Spb1 C-terminal domain	X	O	significant correlation (p-value<0.05; Pearson correlation)	-
	PXF45418.1	E (+--++--)	rhythmic	0.432369	0.906163	-0.818246	-1.79669	0.649297	1.17815	-0.017789	-0.533253	-	Alpha beta hydrolase fold protein	O	O	significant correlation (p-value<0.05; Pearson correlation)	-
	PXF45439.1	E (+--++--)	rhythmic	-0.395625	1.95712	-0.681572	-1.26169	0.15001	0.851328	-0.216138	-0.403436	-	-	X	O	significant correlation (p-value<0.05; Pearson correlation)	-
	PXF45461.1	E (+--++--)	rhythmic	-1.22642	0.94387	0.398017	-1.071	-0.888733	1.45536	0.591938	-0.203028	-	PsbP	X	O	significant correlation (p-value<0.05; Pearson correlation)	-
	PXF45478.1	E (+--++--)	rhythmic	-0.753292	1.30311	0.0109229	-0.974944	-0.824792	1.58104	0.351164	-0.693208	K11717	Cysteine desulfurase	O	O	significant correlation (p-value<0.05; Pearson correlation)	-
	PXF45489.1	E (+--++--)	rhythmic	-0.904746	1.80239	0.116491	-0.986372	-0.698418	1.12966	-0.0332017	-0.425805	K03679	Exosome complex	X	O	significant correlation (p-value<0.05; Pearson correlation)	-
	PXF45595.1	E (+--++--)	rhythmic	-1.00608	0.153838	0.112656	-0.912367	-0.745759	1.55663	1.36555	-0.524468	-	-	X	O	significant correlation (p-value<0.05; Pearson correlation)	-
	PXF45630.1	E (+--++--)	rhythmic	-0.270582	1.97697	-0.170312	-0.97892	-0.0609583	0.910145	-0.379059	-1.02728	-	Nuclear movement family protein	O	O	significant correlation (p-value<0.05; Pearson correlation)	-
	PXF45643.1	E (+--++--)	rhythmic	0.162523	1.77139	0.0542577	-1.43382	-0.402822	0.930338	-0.254606	-0.827262	K00826	brancheD-chain amino acid aminotransferase	O	O	significant correlation (p-value<0.05; Pearson correlation)	-
	PXF45644.1	E (+--++--)	rhythmic	-0.830012	1.16747	0.393763	-1.5976	-0.210082	1.32715	0.324012	-0.574696	-	-	O	O	significant correlation (p-value<0.05; Pearson correlation)	-
	PXF45668.1	E (+--++--)	rhythmic	-0.869512	1.32566	0.0951816	-1.04089	-0.690724	1.45964	0.471634	-0.750988	K00228	Coproporphyrinogen III oxidase	O	O	significant correlation (p-value<0.05; Pearson correlation)	-
	PXF45752.1	E (+--++--)	rhythmic	0.370966	1.67596	-0.965006	-1.21096	0.220376	0.986582	-0.376121	-0.701799	-	Kelch repeat-containing protein	O	O	significant correlation (p-value<0.05; Pearson correlation)	-
	PXF45763.1	E (+--++--)	rhythmic	-0.748464	1.7501	-0.45214	-0.905029	-0.465229	1.40263	-0.277832	-0.304038	K10755	replication factor c	X	O	significant correlation (p-value<0.05; Pearson correlation)	-
	PXF45767.1	E (+--++--)	rhythmic	-1.14508	1.67827	0.0502444	-0.856104	-0.63855	1.20943	0.183934	-0.482147	-	Pyridine nucleotide-disulphide oxidoreductase	O	O	significant correlation (p-value<0.05; Pearson correlation)	-
	PXF45902.1	E (+--++--)	rhythmic	-0.262825	1.89248	-0.345254	-1.02434	-0.507558	1.19167	-0.302492	-0.64168	-	-	X	O	significant correlation (p-value<0.05; Pearson correlation)	-
	PXF45903.1	E (+--++--)	rhythmic	0.445374	1.79424	-0.585027	-0.82543	0.194884	0.83442	-0.708324	-1.15013	-	-	O	O	significant correlation (p-value<0.05; Pearson correlation)	-
	PXF46026.1	E (+--++--)	rhythmic	-1.07247	1.04128	0.387235	-0.890302	-0.782449	1.40929	0.734848	-0.827424	K13979	alcohol dehydrogenase	X	O	significant correlation (p-value<0.05; Pearson correlation)	-
	PXF46036.1	E (+--++--)	rhythmic	-0.349704	1.2185	-0.549153	-1.70489	0.110326	1.31212	0.455865	-0.49307	K14169	-	X	O	significant correlation (p-value<0.05; Pearson correlation)	-
	PXF46274.1	E (+--++--)	rhythmic	-0.815095	1.49163	-0.0135391	-1.46313	-0.171411	1.10594	0.527882	-0.66227	K09701	Protein of unknown function (DUF1365)	O	O	significant correlation (p-value<0.05; Pearson correlation)	-
	PXF46290.1	E (+--++--)	rhythmic	-1.07291	1.01591	-0.327697	-1.41988	-0.299284	1.42767	0.748527	-0.0723264	-	-	X	O	significant correlation (p-value<0.05; Pearson correlation)	-
	PXF46301.1	E (+--++--)	rhythmic	0.136007	1.47462	-0.938086	-1.45262	0.441337	1.13796	-0.337197	-0.462015	-	-	O	O	significant correlation (p-value<0.05; Pearson correlation)	-
	PXF46307.1	E (+--++--)	rhythmic	-0.883961	1.7623	-0.0198677	-0.771262	-0.719635	1.31008	-0.174727	-0.502932	-	-	X	O	significant correlation (p-value<0.05; Pearson correlation)	-
	PXF46381.1	E (+--++--)	rhythmic	-0.602469	1.89552	-0.228438	-0.744826	-0.319757	1.21574	-0.365238	-0.850535	-	-	X	O	significant correlation (p-value<0.05; Pearson correlation)	-
	PXF46382.1	E (+--++--)	rhythmic	-0.238638	1.92395	-0.954017	-1.11431	-0.00380247	0.929744	-0.0742147	-0.468717	-	-	X	O	significant correlation (p-value<0.05; Pearson correlation)	-
	PXF46469.1	E (+--++--)	rhythmic	-0.960147	1.0455	0.236629	-1.23918	-0.810681	1.41631	0.739657	-0.428095	-	-	O	O	significant correlation (p-value<0.05; Pearson correlation)	-
	PXF46514.1	E (+--++--)	rhythmic	-0.99346	1.71007	0.206229	-1.12682	-0.766029	0.959953	0.371141	-0.361089	K13998	Bifunctional enzyme. Involved in de novo dTMP biosynthesis. Key enzyme in folate metabolism (By similarity)	X	O	significant correlation (p-value<0.05; Pearson correlation)	-
	PXF46651.1	E (+--++--)	rhythmic	-1.07169	1.13512	0.108841	-1.22023	-0.782476	1.38739	0.683538	-0.240489	K02969	40s ribosomal protein	O	O	significant correlation (p-value<0.05; Pearson correlation)	-
	PXF46660.1	E (+--++--)	rhythmic	-1.10284	1.41234	0.269647	-1.34708	-0.315334	1.22095	0.319786	-0.457468	-	-	X	O	significant correlation (p-value<0.05; Pearson correlation)	-
	PXF46687.1	E (+--++--)	rhythmic	-0.706048	1.71783	0.172384	-1.27657	-0.569594	0.904968	0.477806	-0.720767	K02929	60S ribosomal protein L42	X	O	significant correlation (p-value<0.05; Pearson correlation)	-
	PXF46732.1	E (+--++--)	rhythmic	-0.110803	1.18743	-0.556631	-1.40891	0.77316	1.33935	-0.344751	-0.878852	K11087	Sm	O	O	significant correlation (p-value<0.05; Pearson correlation)	-
	PXF46755.1	E (+--++--)	rhythmic	-1.09043	0.921782	-0.137173	-1.38749	0.0808581	1.45771	0.738401	-0.583653	K00670	N-alpha-acetyltransferase 30, NatC catalytic subunit	X	O	significant correlation (p-value<0.05; Pearson correlation)	-
	PXF46766.1	E (+--++--)	rhythmic	0.0516227	1.90565	-0.348685	-0.826044	-0.430159	1.05845	-0.34395	-1.06689	-	-	O	O	significant correlation (p-value<0.05; Pearson correlation)	-
	PXF46804.1	E (+--++--)	rhythmic	0.181077	1.79443	-0.863988	-1.35349	0.0987874	0.901542	-0.207789	-0.550572	-	-	X	O	significant correlation (p-value<0.05; Pearson correlation)	-
	PXF46814.1	E (+--++--)	rhythmic	-1.24112	1.0061	0.901625	-0.958414	-0.766263	1.14616	0.592816	-0.680898	K22139	mitochondrial pyruvate carrier 2	O	O	significant correlation (p-value<0.05; Pearson correlation)	-
	PXF46846.1	E (+--++--)	rhythmic	-0.113912	1.8623	-0.138556	-0.956796	-0.621613	1.18297	-0.432591	-0.78181	K03650	Trna modification gtpase	X	O	significant correlation (p-value<0.05; Pearson correlation)	-
	PXF46863.1	E (+--++--)	rhythmic	-1.30466	0.881885	0.275873	-0.967667	-0.955728	1.26338	0.98335	-0.176428	-	oxidoreductase, 2OG-Fe(II) oxygenase family protein	X	O	significant correlation (p-value<0.05; Pearson correlation)	-
	PXF46868.1	E (+--++--)	rhythmic	-0.717178	1.59005	-0.655504	-1.08997	-0.362847	1.45364	0.0795526	-0.297738	K10735	GINS complex subunit 4 (Sld5 homolog)	X	O	significant correlation (p-value<0.05; Pearson correlation)	-
	PXF46870.1	E (+--++--)	rhythmic	-1.41244	1.27512	0.37781	-0.865258	-0.842868	1.23302	0.455979	-0.221367	K17866	DPH2 homolog (S. cerevisiae)	O	O	significant correlation (p-value<0.05; Pearson correlation)	-
	PXF46878.1	E (+--++--)	rhythmic	-0.0272954	1.24023	0.473201	-1.74852	0.0205091	0.984402	0.147683	-1.09021	-	PAP_fibrillin	X	O	significant correlation (p-value<0.05; Pearson correlation)	-
	PXF46935.1	E (+--++--)	rhythmic	-1.32095	1.59835	0.119929	-1.12399	-0.402561	1.11607	0.0927633	-0.079604	-	amidase (EC 3.5.1.4	O	O	significant correlation (p-value<0.05; Pearson correlation)	-
	PXF46945.1	E (+--++--)	rhythmic	-0.746225	1.52674	0.167958	-1.16235	-0.794148	1.30706	0.268311	-0.567345	K20892	ELOVL fatty acid elongase	X	O	significant correlation (p-value<0.05; Pearson correlation)	-
	PXF46965.1	E (+--++--)	rhythmic	-0.496513	1.40707	-0.415284	-1.11607	-0.200963	1.70583	-0.35684	-0.527238	K01191	Mannosidase alpha class 2C member 1	O	O	significant correlation (p-value<0.05; Pearson correlation)	-
	PXF46984.1	E (+--++--)	rhythmic	0.606213	1.67351	-0.618537	-0.80388	-0.110254	1.06876	-0.901536	-0.914273	K01267	aspartyl	X	O	significant correlation (p-value<0.05; Pearson correlation)	-
	PXF47003.1	E (+--++--)	rhythmic	-1.21999	1.13848	0.419851	-1.00832	-0.839429	1.38993	0.494966	-0.375488	K01663	imidazole glycerol phosphate synthase subunit hisF	O	O	significant correlation (p-value<0.05; Pearson correlation)	-
	PXF47071.1	E (+--++--)	rhythmic	-1.47545	0.699797	0.154528	-0.774711	-0.772481	1.40903	1.0273	-0.268021	K20824	-	X	O	significant correlation (p-value<0.05; Pearson correlation)	-
	PXF47117.1	E (+--++--)	rhythmic	-1.01879	0.447329	-0.00427636	-1.09622	-0.702485	1.66511	1.07668	-0.367345	-	-	X	O	significant correlation (p-value<0.05; Pearson correlation)	-
	PXF47292.1	E (+--++--)	rhythmic	-1.07207	1.48084	0.0254624	-0.947925	-0.809587	1.34398	0.374766	-0.395469	K11663	Zinc finger HIT domain-containing protein	O	O	significant correlation (p-value<0.05; Pearson correlation)	-
	PXF47373.1	E (+--++--)	rhythmic	-1.15626	0.628522	0.436557	-1.12499	-0.921273	1.40679	0.964122	-0.23347	-	-	X	O	significant correlation (p-value<0.05; Pearson correlation)	-
	PXF47391.1	E (+--++--)	rhythmic	-1.08838	0.856568	0.413308	-1.13748	-0.679344	1.47734	0.771996	-0.614013	K03675	Glutaredoxin 2, C terminal domain	O	O	significant correlation (p-value<0.05; Pearson correlation)	-
	PXF47396.1	E (+--++--)	rhythmic	0.590889	1.05876	-0.662353	-1.79808	0.678369	0.824453	0.143224	-0.835264	K01754	dehydratase	O	O	significant correlation (p-value<0.05; Pearson correlation)	-
	PXF47417.1	E (+--++--)	rhythmic	-0.400744	1.23627	-0.755648	-1.58079	0.107616	1.43072	0.282845	-0.320276	K00052	Catalyzes the oxidation of 3-carboxy-2-hydroxy-4- methylpentanoate (3-isopropylmalate) to 3-carboxy-4-methyl-2- oxopentanoate. The product decarboxylates to 4-methyl-2 oxopentanoate (By similarity)	X	O	significant correlation (p-value<0.05; Pearson correlation)	-
	PXF47423.1	E (+--++--)	rhythmic	0.245666	1.75285	-0.797732	-1.33389	-0.0982579	1.04944	-0.354663	-0.463421	K10536	Porphyromonas-type peptidyl-arginine deiminase	X	O	significant correlation (p-value<0.05; Pearson correlation)	-
	PXF47506.1	E (+--++--)	rhythmic	-0.829728	1.27137	-0.414367	-1.32062	-0.364681	1.55559	0.383891	-0.281457	K14852	ribosome biogenesis regulatory protein	O	O	significant correlation (p-value<0.05; Pearson correlation)	-
	PXF47507.1	E (+--++--)	rhythmic	0.475824	1.41271	-0.164174	-1.12038	0.143501	1.22121	-0.832957	-1.13573	K12860	CDC5 cell division cycle 5-like (S. pombe)	X	O	significant correlation (p-value<0.05; Pearson correlation)	-
	PXF47525.1	E (+--++--)	rhythmic	-1.14879	1.68881	0.652723	-0.776434	-0.631118	0.825284	0.211282	-0.821758	-	-	O	O	significant correlation (p-value<0.05; Pearson correlation)	-
	PXF47554.1	E (+--++--)	rhythmic	-0.706812	1.72777	-0.348409	-1.05784	-0.597037	1.34481	-0.0326268	-0.329854	K10891	Fanconi anemia group D2 protein	X	O	significant correlation (p-value<0.05; Pearson correlation)	-
	PXF47555.1	E (+--++--)	rhythmic	-0.496877	2.08402	-0.445158	-1.04949	-0.0448154	0.843335	-0.434974	-0.456039	-	-	X	O	significant correlation (p-value<0.05; Pearson correlation)	-
	PXF47582.1	E (+--++--)	rhythmic	-1.09501	1.3337	0.528855	-1.1235	-0.949493	0.996425	0.673222	-0.3642	K20301	trafficking protein particle complex	O	O	significant correlation (p-value<0.05; Pearson correlation)	-
	PXF47585.1	E (+--++--)	rhythmic	-0.742496	1.78524	-0.0515102	-0.674202	-0.618502	1.32482	-0.244173	-0.779174	K00863	Dihydroxyacetone kinase	X	O	significant correlation (p-value<0.05; Pearson correlation)	-
	PXF47621.1	E (+--++--)	rhythmic	-1.09699	0.952604	0.450072	-1.13588	-0.868541	1.32943	0.819652	-0.450347	K03595	An essential GTPase that binds both GDP and GTP, with rapid nucleotide exchange. Plays a role in 16S rRNA processing and 30S ribosomal subunit biogenesis and possibly also in cell cycle regulation and energy metabolism (By similarity)	O	O	significant correlation (p-value<0.05; Pearson correlation)	-
	PXF47624.1	E (+--++--)	rhythmic	-0.768917	1.47329	0.812592	-0.94545	-0.750831	1.1266	-0.0251244	-0.922163	K08794	S_TKc	O	O	significant correlation (p-value<0.05; Pearson correlation)	-
	PXF47628.1	E (+--++--)	rhythmic	-1.35466	1.35759	0.668813	-0.962088	-0.822588	0.917412	0.551363	-0.35585	K02960	ribosomal protein s16	O	O	significant correlation (p-value<0.05; Pearson correlation)	-
	PXF47638.1	E (+--++--)	rhythmic	-0.845949	1.77003	-0.094124	-0.770132	-0.588538	1.3453	-0.235434	-0.58116	K10756	replication factor C (activator 1) 3, 38kDa	O	O	significant correlation (p-value<0.05; Pearson correlation)	-
	PXF47644.1	E (+--++--)	rhythmic	0.603111	1.14554	-0.996245	-1.40204	0.532711	1.20119	-0.381988	-0.702289	K07939	ARF	X	O	significant correlation (p-value<0.05; Pearson correlation)	-
	PXF47659.1	E (+--++--)	rhythmic	-0.459483	1.46984	0.891502	-1.14667	-0.842594	0.817402	0.296158	-1.02616	-	-	O	O	significant correlation (p-value<0.05; Pearson correlation)	-
	PXF47771.1	E (+--++--)	rhythmic	-1.15471	0.913204	0.10864	-0.955165	-0.853596	1.51649	0.840995	-0.415853	-	-	X	O	significant correlation (p-value<0.05; Pearson correlation)	-
	PXF47804.1	E (+--++--)	rhythmic	-0.777356	1.39157	0.241893	-1.54132	-0.506486	1.18129	0.437085	-0.426676	K00772	Phosphorylase superfamily	X	O	significant correlation (p-value<0.05; Pearson correlation)	-
	PXF47812.1	E (+--++--)	rhythmic	-1.05807	0.806088	0.245015	-1.00776	-0.996032	1.44613	0.95771	-0.393088	-	-	X	O	significant correlation (p-value<0.05; Pearson correlation)	-
	PXF48011.1	E (+--++--)	rhythmic	-0.876802	1.42121	-0.0499589	-1.41877	-0.319765	1.17031	0.637458	-0.563684	K02873	60S ribosomal protein L13	X	O	significant correlation (p-value<0.05; Pearson correlation)	-
	PXF48035.1	E (+--++--)	rhythmic	0.32933	1.86812	-0.57659	-1.47938	0.00934539	0.711146	-0.39006	-0.471904	-	Kinase family	X	O	significant correlation (p-value<0.05; Pearson correlation)	-
	PXF48081.1	E (+--++--)	rhythmic	-0.734575	1.91553	0.0712157	-1.40986	-0.371089	0.745534	0.0932888	-0.310043	-	Sel1 repeat	O	O	significant correlation (p-value<0.05; Pearson correlation)	-
	PXF48215.1	E (+--++--)	rhythmic	-1.11385	0.744986	0.607546	-0.907628	-0.733873	1.25118	1.04945	-0.897811	-	-	X	O	significant correlation (p-value<0.05; Pearson correlation)	-
	PXF48226.1	E (+--++--)	rhythmic	-0.450202	1.31801	-0.62081	-1.13028	-0.288697	1.70891	0.0846284	-0.621566	K12881	RNA recognition motif. (a.k.a. RRM, RBD, or RNP domain)	X	O	significant correlation (p-value<0.05; Pearson correlation)	-
	PXF48277.1	E (+--++--)	rhythmic	-1.50791	0.879441	0.487157	-1.07414	-0.78232	1.18389	0.736253	0.0776284	K17777	mitochondrial import inner membrane translocase, subunit	X	O	significant correlation (p-value<0.05; Pearson correlation)	-
	PXF48305.1	E (+--++--)	rhythmic	-1.04481	1.13356	0.295249	-1.46112	-0.341706	1.31392	0.578157	-0.473253	-	-	O	O	significant correlation (p-value<0.05; Pearson correlation)	-
	PXF48382.1	E (+--++--)	rhythmic	-1.08968	1.65308	0.272552	-1.00963	-0.777772	1.14143	0.0788808	-0.268856	K06679	MAD1 mitotic arrest deficient-like 1	O	O	significant correlation (p-value<0.05; Pearson correlation)	-
	PXF48430.1	E (+--++--)	rhythmic	0.0691079	1.83932	-0.7107	-1.20757	0.194904	0.967488	-0.503469	-0.649084	K14830	p21-activated protein kinase-interacting protein	O	O	significant correlation (p-value<0.05; Pearson correlation)	-
	PXF48434.1	E (+--++--)	rhythmic	-0.812611	1.69009	-0.467033	-0.894704	-0.589785	1.41333	0.0060833	-0.345364	K13347	peroxisomal membrane protein	X	O	significant correlation (p-value<0.05; Pearson correlation)	-
	PXF48443.1	E (+--++--)	rhythmic	-1.18175	1.17194	0.757634	-1.0142	-0.814626	1.19206	0.462461	-0.573516	-	-	O	O	significant correlation (p-value<0.05; Pearson correlation)	-
	PXF48445.1	E (+--++--)	rhythmic	-1.1578	1.21683	0.350565	-1.02654	-0.904988	1.30274	0.590207	-0.371016	K06948	nitric oxide associated 1	O	O	significant correlation (p-value<0.05; Pearson correlation)	-
	PXF48473.1	E (+--++--)	rhythmic	0.612569	0.755468	-1.30057	-1.69828	0.775008	0.895201	0.174721	-0.214121	K00088	Catalyzes the conversion of inosine 5'-phosphate (IMP) to xanthosine 5'-phosphate (XMP), the first committed and rate- limiting step in the de novo synthesis of guanine nucleotides, and therefore plays an important role in the regulation of cell growth	O	X	significant correlation (p-value<0.05; Pearson correlation)	-
	PXF48504.1	E (+--++--)	rhythmic	-1.54993	1.04778	0.581787	-0.7307	-0.672127	1.16628	0.712186	-0.555275	K03017	DNA-dependent RNA polymerase catalyzes the transcription of DNA into RNA using the four ribonucleoside triphosphates as substrates (By similarity)	O	O	significant correlation (p-value<0.05; Pearson correlation)	-
	PXF48517.1	E (+--++--)	rhythmic	-1.22063	0.918968	0.0846152	-0.957201	-0.771325	1.29094	1.12306	-0.468427	K07390	Glutaredoxin	X	O	significant correlation (p-value<0.05; Pearson correlation)	-
	PXF48540.1	E (+--++--)	rhythmic	-0.897046	1.12513	-0.050841	-1.21506	-0.622471	1.58776	0.555577	-0.483041	-	-	O	O	significant correlation (p-value<0.05; Pearson correlation)	-
	PXF48545.1	E (+--++--)	rhythmic	-1.12016	1.36762	-0.0320544	-1.01032	-0.881426	1.34619	0.488679	-0.158533	K12852	U5 small nuclear ribonucleoprotein	X	O	significant correlation (p-value<0.05; Pearson correlation)	-
	PXF48579.1	E (+--++--)	rhythmic	-0.862456	1.49878	-0.460243	-0.959604	-0.595179	1.55899	0.105072	-0.285363	K10745	ribonuclease H2 subunit	X	O	significant correlation (p-value<0.05; Pearson correlation)	-
	PXF48590.1	E (+--++--)	rhythmic	-1.20868	0.846409	0.533046	-1.12312	-0.926778	1.09091	1.07141	-0.283199	K00121	alcohol dehydrogenase	O	O	significant correlation (p-value<0.05; Pearson correlation)	-
	PXF48630.1	E (+--++--)	rhythmic	-1.01228	0.978367	0.381817	-1.241	-0.807471	1.29186	0.885447	-0.476745	-	MATE efflux family protein	X	O	significant correlation (p-value<0.05; Pearson correlation)	-
	PXF48663.1	E (+--++--)	rhythmic	-0.891751	1.3473	0.148863	-0.609957	-0.563397	1.55434	0.130392	-1.11579	-	AAA family ATPase, CDC48 subfamily	O	O	significant correlation (p-value<0.05; Pearson correlation)	-
	PXF48674.1	E (+--++--)	rhythmic	-1.34453	0.700806	0.528887	-0.918139	-0.761433	1.38648	0.90862	-0.500694	-	Peptidyl-prolyl cis-trans isomerase	O	O	significant correlation (p-value<0.05; Pearson correlation)	-
	PXF48687.1	E (+--++--)	rhythmic	-1.08533	1.57747	-0.283065	-1.10188	-0.584153	1.27256	0.272257	-0.0678501	K21866	Ion channel	X	O	significant correlation (p-value<0.05; Pearson correlation)	-
	PXF48772.1	E (+--++--)	rhythmic	-0.887388	1.74457	-0.285387	-0.804763	-0.413165	1.35667	-0.0584059	-0.652127	-	-	O	O	significant correlation (p-value<0.05; Pearson correlation)	-
	PXF48783.1	E (+--++--)	rhythmic	-1.40349	1.16688	0.115874	-1.17093	-0.513998	1.21091	0.731393	-0.136643	K02917	Ribosomal protein	X	O	significant correlation (p-value<0.05; Pearson correlation)	-
	PXF48806.1	E (+--++--)	rhythmic	-0.592831	1.12463	-0.476992	-1.29906	-0.0903002	1.73081	0.241375	-0.637628	-	Peptidase family M50	O	O	significant correlation (p-value<0.05; Pearson correlation)	-
	PXF48829.1	E (+--++--)	rhythmic	-0.963627	1.52817	-0.181166	-0.981034	-0.74157	1.43599	0.200798	-0.297566	K10389	Tubulin is the major constituent of microtubules. Gamma tubulin is found at microtubule organizing centers (MTOC) such as the spindle poles or the centrosome (By similarity)	O	O	significant correlation (p-value<0.05; Pearson correlation)	-
	PXF48831.1	E (+--++--)	rhythmic	0.513791	1.58287	-0.999155	-1.33701	0.304821	0.862712	-0.16669	-0.761345	K12826	ZnF_U1	O	O	significant correlation (p-value<0.05; Pearson correlation)	-
	PXF48844.1	E (+--++--)	rhythmic	-1.09377	1.0839	-0.0772088	-1.09802	-0.596682	1.41875	0.882397	-0.519363	K03000	DNA-dependent RNA polymerase catalyzes the transcription of DNA into RNA using the four ribonucleoside triphosphates as substrates (By similarity)	X	O	significant correlation (p-value<0.05; Pearson correlation)	-
	PXF48883.1	E (+--++--)	rhythmic	-0.846149	0.854672	-0.0443055	-1.3489	-0.512474	1.51143	0.938061	-0.552339	-	-	X	O	significant correlation (p-value<0.05; Pearson correlation)	-
	PXF48928.1	E (+--++--)	rhythmic	-0.884917	1.09	0.433404	-1.32939	-0.637004	1.34648	0.64446	-0.663029	K21480	Heme oxygenase	O	O	significant correlation (p-value<0.05; Pearson correlation)	-
	PXF48957.1	E (+--++--)	rhythmic	-1.09652	1.553	0.00574737	-0.922813	-0.458182	1.43135	0.0121716	-0.524762	-	-	X	O	significant correlation (p-value<0.05; Pearson correlation)	-
	PXF48978.1	E (+--++--)	rhythmic	-0.599241	1.52373	-0.0769384	-0.865519	-0.731685	1.58816	-0.140932	-0.697581	-	Inherit from euNOG: Drug Metabolite Transporter (DMT) Superfamily	X	O	significant correlation (p-value<0.05; Pearson correlation)	-
	PXF48991.1	E (+--++--)	rhythmic	-0.784357	1.5958	0.0643123	-1.00385	-0.304217	1.4544	-0.291737	-0.730347	K17428	39S ribosomal protein L47	O	O	significant correlation (p-value<0.05; Pearson correlation)	-
	PXF49005.1	E (+--++--)	rhythmic	0.807658	1.42558	-0.892993	-1.30644	0.494919	0.73291	-0.289335	-0.9723	K13107	RNA binding motif protein X-linked 2	O	O	significant correlation (p-value<0.05; Pearson correlation)	-
	PXF49062.1	E (+--++--)	rhythmic	0.323147	1.35935	-0.345894	-1.4581	0.0526627	1.35764	-0.393817	-0.894983	-	-	X	O	significant correlation (p-value<0.05; Pearson correlation)	-
	PXF49067.1	E (+--++--)	rhythmic	-0.381894	0.726691	-0.0883543	-1.74731	0.164127	1.47199	0.655716	-0.800962	-	Calvin cycle protein	X	O	significant correlation (p-value<0.05; Pearson correlation)	-
	PXF49180.1	E (+--++--)	rhythmic	-1.1922	1.18603	0.143126	-1.23502	-0.335574	1.23802	0.791277	-0.595665	K06925	Uncharacterised P-loop hydrolase UPF0079	X	O	significant correlation (p-value<0.05; Pearson correlation)	-
	PXF49209.1	E (+--++--)	rhythmic	-0.252384	1.84198	-0.290407	-0.717516	-0.515748	1.27914	-0.41037	-0.934693	K02342	DNA polymerase III	X	O	significant correlation (p-value<0.05; Pearson correlation)	-
	PXF49302.1	E (+--++--)	rhythmic	0.85626	1.66353	-0.392616	-1.25015	0.289095	0.484279	-0.598844	-1.05155	K11130	NOP10 ribonucleoprotein homolog (yeast)	X	O	significant correlation (p-value<0.05; Pearson correlation)	-
	PXF49343.1	E (+--++--)	rhythmic	-1.42057	1.18366	0.50221	-1.19048	-0.656689	1.05823	0.595941	-0.0723069	-	histidine protein methyltransferase 1 homolog	X	O	significant correlation (p-value<0.05; Pearson correlation)	-
	PXF49350.1	E (+--++--)	rhythmic	-0.936212	1.10708	0.780132	-1.21272	-0.824319	1.16103	0.5903	-0.665297	K02983	40s ribosomal protein s30	O	O	significant correlation (p-value<0.05; Pearson correlation)	-
	PXF49430.1	E (+--++--)	rhythmic	-1.04641	1.21316	0.312144	-0.962144	-0.792029	1.25182	0.791303	-0.767848	-	Inherit from euNOG: Conserved hypothetical protein	O	O	significant correlation (p-value<0.05; Pearson correlation)	-
	PXF49436.1	E (+--++--)	rhythmic	-0.965254	1.70657	0.0555948	-0.781231	-0.504657	1.36664	-0.306557	-0.571098	K14801	Programmed cell death protein 2, C-terminal putative domain	X	O	significant correlation (p-value<0.05; Pearson correlation)	-
	PXF49471.1	E (+--++--)	rhythmic	-1.16269	1.14254	0.17746	-1.08196	-0.698959	1.47048	0.565464	-0.412337	K07573	exosome component 1	X	O	significant correlation (p-value<0.05; Pearson correlation)	-
	PXF49494.1	E (+--++--)	rhythmic	-1.19881	1.22144	0.546181	-1.04468	-0.828417	1.18068	0.606488	-0.482867	-	-	O	O	significant correlation (p-value<0.05; Pearson correlation)	-
	PXF49515.1	E (+--++--)	rhythmic	0.327757	1.03572	-1.08317	-1.71257	0.561234	1.16373	-0.117773	-0.174924	K11806	ddb1 and cul4 associated factor 13	X	O	significant correlation (p-value<0.05; Pearson correlation)	-
	PXF49593.1	E (+--++--)	rhythmic	-0.637854	0.921597	-0.721057	-1.47357	0.107871	1.74097	0.0940702	-0.0320254	K12399	adaptor-related protein complex 3 sigma	X	O	significant correlation (p-value<0.05; Pearson correlation)	-
	PXF49663.1	E (+--++--)	rhythmic	-0.903985	1.57523	-0.280039	-0.745488	-0.715414	1.55722	-0.167281	-0.320242	K02541	Magnesium chelatase, subunit ChlI	X	O	significant correlation (p-value<0.05; Pearson correlation)	-
	PXF49694.1	E (+--++--)	rhythmic	-0.690524	1.64513	-0.115585	-0.992527	-0.451603	1.48956	-0.395417	-0.489036	-	-	O	O	significant correlation (p-value<0.05; Pearson correlation)	-
	PXF49775.1	E (+--++--)	rhythmic	-1.28369	0.819291	0.736255	-0.971493	-0.873604	1.28086	0.757953	-0.465571	K12235	serine racemase	X	O	significant correlation (p-value<0.05; Pearson correlation)	-
	PXF49804.1	E (+--++--)	rhythmic	-0.934143	1.90303	-0.0563593	-0.911593	-0.651819	1.05628	-0.0462893	-0.359103	K01457	Allophanate hydrolase	X	O	significant correlation (p-value<0.05; Pearson correlation)	-
	PXF49905.1	E (+--++--)	rhythmic	0.0442561	1.30526	-0.968175	-1.50812	0.235952	1.38059	-0.223189	-0.266574	K11654	SWI SNF related, matrix associated, actin dependent regulator of chromatin, subfamily a, member	O	O	significant correlation (p-value<0.05; Pearson correlation)	-
	PXF49911.1	E (+--++--)	rhythmic	-0.531828	1.47416	-0.562941	-1.31484	-0.117779	1.46615	0.14681	-0.559727	K17550	Protein phosphatase 1, regulatory subunit	O	O	significant correlation (p-value<0.05; Pearson correlation)	-
	PXF49977.1	E (+--++--)	rhythmic	-1.16603	1.19204	0.236204	-1.18861	-0.832748	1.27614	0.636605	-0.153596	K00357	quinoid dihydropteridine reductase	O	O	significant correlation (p-value<0.05; Pearson correlation)	-
	PXF50092.1	E (+--++--)	rhythmic	-0.685889	1.28209	-0.414655	-1.37057	-0.229523	1.58653	0.27065	-0.438633	K15223	SWIB complex BAF60b domain-containing protein	O	O	significant correlation (p-value<0.05; Pearson correlation)	-
	PXF50129.1	E (+--++--)	rhythmic	0.863919	1.02352	-0.877725	-1.63136	0.518686	0.98248	-0.162975	-0.716544	-	Domain of unknown function (DUF3598)	O	O	significant correlation (p-value<0.05; Pearson correlation)	-
	PXF50131.1	E (+--++--)	rhythmic	-0.0330234	1.15728	0.511752	-1.63022	-0.450399	1.06229	0.471556	-1.08923	-	-	X	O	significant correlation (p-value<0.05; Pearson correlation)	-
	PXF50177.1	E (+--++--)	rhythmic	-1.20992	1.46288	0.747024	-1.08907	-0.640134	0.962773	0.26267	-0.496225	-	WD-40 repeat protein	O	O	significant correlation (p-value<0.05; Pearson correlation)	-
	PXF39844.1	E (+--++--)	rhythmic	-0.612617	1.05622	0.0732847	-1.54881	-0.571499	1.25258	0.932987	-0.58214	-	aluminum resistance protein	X	O	-	-
	PXF39943.1	E (+--++--)	rhythmic	-0.228318	1.50852	0.612289	-1.44473	-0.946078	0.920908	0.223262	-0.645856	K12818	Pre-mRNA-splicing factor ATP-dependent RNA	X	O	-	-
	PXF39988.1	E (+--++--)	rhythmic	-0.256278	0.883072	0.119021	-1.47348	-0.375354	1.86324	-0.196143	-0.564077	-	-	X	O	-	-
	PXF40031.1	E (+--++--)	rhythmic	-1.29438	1.63562	0.0868044	-0.579633	-0.39605	1.35024	-0.358076	-0.444529	-	serine hydrolase activity	X	O	-	-
	PXF40064.1	E (+--++--)	rhythmic	-0.426172	1.97614	0.413406	-0.815227	-0.6699	0.854288	-0.590961	-0.741575	K11843	ubiquitin carboxyl-terminal hydrolase	X	O	-	-
	PXF40092.1	E (+--++--)	rhythmic	-0.430525	1.70198	-0.397123	-1.71232	-0.160823	0.89244	0.062787	0.0435881	K15078	Catalytic subunit of a heterodimeric structure-specific endonuclease that resolves DNA secondary structures generated during DNA repair and recombination. Has endonuclease activity towards branched DNA substrates, introducing single-strand cuts in duplex DNA close to junctions with ss-DNA (By similarity)	X	O	-	-
	PXF40094.1	E (+--++--)	rhythmic	-0.86234	0.97338	0.0327756	-1.43173	-0.782662	1.53106	0.548801	-0.00928295	-	-	X	O	-	-
	PXF40156.1	E (+--++--)	rhythmic	-1.17752	0.702817	0.639449	-1.03357	-0.406772	1.51771	0.63529	-0.877407	-	-	O	O	-	-
	PXF40174.1	E (+--++--)	rhythmic	-1.19555	1.20453	0.127407	-1.11942	-1.04106	1.07047	0.764924	0.188701	-	-	O	X	-	-
	PXF40260.1	E (+--++--)	rhythmic	-1.10627	1.50246	0.30478	-0.868439	-0.529969	1.43385	-0.189701	-0.546718	-	serine hydrolase activity	O	O	-	-
	PXF40368.1	E (+--++--)	rhythmic	-0.680412	1.22274	-0.330245	-1.48667	-0.644291	1.47716	0.339234	0.102479	K14555	Transducin beta-like protein	X	O	-	-
	PXF40452.1	E (+--++--)	rhythmic	-1.02889	1.47882	0.208827	-1.37035	-0.702009	1.02284	0.525261	-0.13449	K15542	flowering time control protein	X	O	-	-
	PXF40457.1	E (+--++--)	rhythmic	-1.33353	1.34316	0.250161	-1.0157	-0.861015	1.18387	0.424749	0.00830741	-	-	O	O	-	-
	PXF40574.1	E (+--++--)	rhythmic	-0.514094	1.09799	0.882236	-1.39636	-0.525813	1.33525	-0.0176561	-0.861559	K07560	Hydrolyzes D-tyrosyl-tRNA(Tyr) into D-tyrosine and free tRNA(Tyr). Could be a defense mechanism against a harmful effect of D-tyrosine (By similarity)	X	O	-	-
	PXF40580.1	E (+--++--)	rhythmic	-0.768652	1.16029	0.150356	-1.33511	-0.881737	1.38527	0.654404	-0.364819	K01551	ATPase required for the post-translational delivery of tail-anchored (TA) proteins to the endoplasmic reticulum. Recognizes and selectively binds the transmembrane domain of TA proteins in the cytosol. This complex then targets to the endoplasmic reticulum by membrane-bound receptors, where the tail- anchored protein is released for insertion. This process is regulated by ATP binding and hydrolys…	O	O	-	-
	PXF40602.1	E (+--++--)	rhythmic	-0.799485	1.52535	-0.370316	-1.28969	-0.683466	1.26324	0.409583	-0.0552163	K14677	Peptidase dimerisation domain	O	X	-	-
	PXF40627.1	E (+--++--)	rhythmic	-0.269009	1.20404	-0.491184	-0.874515	0.224704	1.58888	-0.00565502	-1.37726	-	-	X	O	-	-
	PXF40794.1	E (+--++--)	rhythmic	-0.466873	1.22498	-0.305151	-0.442687	0.353115	1.4316	-0.12058	-1.67441	-	-	X	O	-	-
	PXF40797.1	E (+--++--)	rhythmic	-1.00965	1.12465	0.345674	-1.39277	-0.811379	1.20193	0.721806	-0.180254	K02922	60S ribosomal protein L37 (RPL37B)	X	O	-	-
	PXF40896.1	E (+--++--)	rhythmic	-1.02289	1.79158	0.0643745	-1.03587	-0.776999	0.982287	0.220295	-0.222773	K07561	diphthamide biosynthesis protein 1	O	O	-	-
	PXF40900.1	E (+--++--)	rhythmic	-1.56093	1.32483	0.639265	-1.15346	-0.460634	0.891202	0.236247	0.0834716	K20300	trafficking protein particle complex	X	O	-	-
	PXF40909.1	E (+--++--)	rhythmic	-0.834309	1.15351	-0.197625	-1.28298	-0.763717	1.39746	0.817406	-0.289742	-	-	X	O	-	-
	PXF40933.1	E (+--++--)	rhythmic	-0.932054	1.54608	0.222553	-0.780002	0.236162	1.2824	-0.520986	-1.05415	K07042	Uncharacterized protein family UPF0054	O	O	-	-
	PXF40934.1	E (+--++--)	rhythmic	-0.954768	1.26276	0.113971	-1.39175	-0.874628	1.23437	0.490995	0.119057	-	-	O	O	-	-
	PXF40951.1	E (+--++--)	rhythmic	-1.21462	1.20368	0.208707	-1.42409	-0.628192	1.12023	0.573486	0.160798	K01692	Enoyl-CoA hydratase	X	O	-	-
	PXF41095.1	E (+--++--)	rhythmic	-0.882256	1.69722	-0.331645	-1.02745	-0.696888	1.28128	0.133624	-0.17388	K10752	retinoblastoma binding protein	X	O	-	-
	PXF41113.1	E (+--++--)	rhythmic	-0.939008	1.66394	0.169956	-1.28083	-0.66795	0.90586	0.522604	-0.374575	K13525	AAA family ATPase, CDC48 subfamily	O	O	-	-
	PXF41120.1	E (+--++--)	rhythmic	-0.976945	1.5999	0.0602012	-1.19321	-0.841684	1.06272	0.443643	-0.154622	K19619	Tyrosyl-DNA phosphodiesterase 2	O	O	-	-
	PXF41126.1	E (+--++--)	rhythmic	-0.540099	1.30855	-0.437635	-1.57387	-0.251778	1.48871	0.157549	-0.151421	-	-	X	O	-	-
	PXF41138.1	E (+--++--)	rhythmic	-0.499006	0.755459	-0.250138	-1.73598	-0.299856	1.51187	0.804004	-0.286348	K05385	bilin biosynthesis protein CpeY	X	O	-	-
	PXF41142.1	E (+--++--)	rhythmic	-1.14359	1.67827	0.0318881	-0.856258	-0.776898	1.00039	0.550233	-0.484039	K14721	DNA-directed RNA polymerase III subunit RPC5-like	X	O	-	-
	PXF41178.1	E (+--++--)	rhythmic	0.140882	1.36547	-0.417843	-1.6681	0.296976	1.25863	-0.417831	-0.558184	-	-	O	O	-	-
	PXF41232.1	E (+--++--)	rhythmic	-0.798898	1.07495	-0.202555	-0.717395	0.683195	1.60553	-0.4665	-1.17833	-	-	X	O	-	-
	PXF41252.1	E (+--++--)	rhythmic	-0.939275	1.35918	-0.148638	-1.23888	-0.706479	1.45601	0.296919	-0.0788437	K03018	RNA polymerase Rpb1, domain 5	X	O	-	-
	PXF41258.1	E (+--++--)	rhythmic	-0.762567	1.29744	-0.419454	-1.55915	0.0193215	1.45852	-0.0132184	-0.020893	-	protein kinase kinase kinase	X	O	-	-
	PXF41276.1	E (+--++--)	rhythmic	-1.11094	1.66773	0.16124	-1.28496	-0.0628782	0.819469	0.459205	-0.64887	-	Intercellular signal essential for a variety of patterning events during development (By similarity)	X	O	-	-
	PXF41293.1	E (+--++--)	rhythmic	0.347783	1.19525	-0.978944	-1.439	-0.391224	1.49626	-0.0762103	-0.153916	K14792	protein RRP5 homolog	O	X	-	-
	PXF41301.1	E (+--++--)	rhythmic	-0.297633	1.70488	-0.225881	-1.02468	0.125592	1.16899	-0.241693	-1.20957	K03426	Nudix hydrolase	X	O	-	-
	PXF41310.1	E (+--++--)	rhythmic	0.291967	1.4011	-0.939976	-1.23888	-0.157134	1.44568	-0.18184	-0.620916	K10755	replication factor C	X	O	-	-
	PXF41331.1	E (+--++--)	rhythmic	0.102109	1.89149	-0.118759	-0.957095	-0.734854	1.05354	-0.434718	-0.801717	-	protein kinase kinase kinase	X	O	-	-
	PXF41332.1	E (+--++--)	rhythmic	-0.661891	1.30218	-0.527334	-1.3893	-0.345787	1.33329	0.744027	-0.455183	K01259	Proline imino-peptidase	O	X	-	-
	PXF41372.1	E (+--++--)	rhythmic	-1.15019	0.867568	0.265992	-1.13058	-1.06803	1.18135	1.01928	0.0146156	-	Protein of unknown function (DUF2499)	X	O	-	-
	PXF41373.1	E (+--++--)	rhythmic	-0.453794	1.52713	-0.323843	-1.46026	-0.497167	1.02603	0.764838	-0.582944	-	Inherit from COG: Hydrolase	O	O	-	-
	PXF41376.1	E (+--++--)	rhythmic	-0.991714	1.35126	0.672675	-1.44512	-0.671965	0.998694	0.357008	-0.270835	K14320	Achalasia, adrenocortical insufficiency, alacrimia	X	O	-	-
	PXF41509.1	E (+--++--)	rhythmic	-0.125682	1.42769	-0.374209	-1.61195	-0.55164	1.37147	0.0129246	-0.148601	K01814	Histidine biosynthesis protein	O	O	-	-
	PXF41585.1	E (+--++--)	rhythmic	-1.10332	0.800676	0.198318	-1.3802	-0.685466	1.26605	1.05031	-0.146371	-	-	X	O	-	-
	PXF41595.1	E (+--++--)	rhythmic	0.119351	0.974046	-1.05533	-1.6251	0.133153	1.47622	0.195135	-0.217477	K14544	Nucleolar protein family 6 (RNA-associated)	O	X	-	-
	PXF41616.1	E (+--++--)	rhythmic	-1.19596	0.624432	-0.021617	-1.07972	-0.912367	1.27365	1.24689	0.0646877	K03687	Essential component of the PAM complex, a complex required for the translocation of transit peptide-containing proteins from the inner membrane into the mitochondrial matrix in an ATP-dependent manner (By similarity)	X	O	-	-
	PXF41733.1	E (+--++--)	rhythmic	-0.779583	0.88719	0.0741739	-1.36617	-0.760683	1.49586	0.863391	-0.41418	K03979	GTP-binding protein	X	O	-	-
	PXF41828.1	E (+--++--)	rhythmic	-1.39014	1.06089	0.407233	-1.06974	-1.05092	0.951531	0.661103	0.43004	K02886	One of the primary rRNA binding proteins. Required for association of the 30S and 50S subunits to form the 70S ribosome, for tRNA binding and peptide bond formation. It has been suggested to have peptidyltransferase activity	X	O	-	-
	PXF41834.1	E (+--++--)	rhythmic	-1.48665	0.815758	0.30585	-0.963289	-0.00756587	1.56314	0.449259	-0.676497	K12625	U6 snRNA-associated Sm-like protein	X	O	-	-
	PXF41868.1	E (+--++--)	rhythmic	-0.881667	1.02016	-0.10174	-1.4164	-0.743371	1.30331	0.947554	-0.127838	K01923	phosphoribosyl-aminoimidazole carboxylase	X	O	-	-
	PXF41939.1	E (+--++--)	rhythmic	-0.864554	1.22304	-0.145954	-1.43	-0.400206	1.56865	0.209585	-0.160551	-	SRP40, C-terminal domain	X	O	-	-
	PXF41944.1	E (+--++--)	rhythmic	-0.68077	1.24369	0.641921	-1.73364	-0.818156	0.885622	0.308448	0.152891	-	ATP-dependent serine protease that mediates the selective degradation of misfolded, unassembled or oxidatively damaged polypeptides as well as certain short-lived regulatory proteins in the mitochondrial matrix. May also have a chaperone function in the assembly of inner membrane protein complexes. Participates in the regulation of mitochondrial gene expression and in the maintenance of the integ…	X	O	-	-
	PXF41948.1	E (+--++--)	rhythmic	-0.296878	1.21824	0.513882	-1.24605	-1.20824	0.954014	0.819577	-0.754557	-	-	O	O	-	-
	PXF41954.1	E (+--++--)	rhythmic	-0.817885	0.667117	-0.11262	-1.42086	-0.575994	1.47867	1.10871	-0.327134	-	Catalyzes the synthesis of dihydrouridine, a modified base found in the D-loop of most tRNAs (By similarity)	X	O	-	-
	PXF41970.1	E (+--++--)	rhythmic	-0.688493	1.25739	0.384893	-0.175715	-0.0263957	1.36113	-0.473063	-1.63975	-	-	X	O	-	-
	PXF41991.1	E (+--++--)	rhythmic	-0.947926	1.20334	0.452846	-1.49784	-0.665002	1.1041	0.666214	-0.315737	-	Cyclase dehydrase	O	O	-	-
	PXF42113.1	E (+--++--)	rhythmic	-1.22653	1.23831	0.384086	-1.25313	-0.946253	0.837044	0.784304	0.182166	K02938	Ribosomal protein	X	O	-	-
	PXF42174.1	E (+--++--)	rhythmic	0.745594	1.56549	-0.967509	-1.23429	0.357833	0.593382	-0.034615	-1.02588	-	-	O	O	-	-
	PXF42190.1	E (+--++--)	rhythmic	-0.723926	1.29607	-0.146905	-1.22227	-0.767389	1.58892	0.276509	-0.301009	K10684	SUMO1 activating enzyme subunit 1	X	O	-	-
	PXF42191.1	E (+--++--)	rhythmic	-1.17168	1.24564	-0.0720584	-1.24877	-0.615225	1.40998	0.371239	0.0808761	-	-	X	O	-	-
	PXF42256.1	E (+--++--)	rhythmic	-0.596551	1.69645	0.00609021	-1.36842	-0.87179	0.76651	0.672952	-0.305237	-	-	X	O	-	-
	PXF42258.1	E (+--++--)	rhythmic	0.106597	1.90225	0.0130799	-1.25709	-0.601642	0.867642	-0.247507	-0.783327	-	-	X	O	-	-
	PXF42260.1	E (+--++--)	rhythmic	-0.759023	1.65364	0.0773596	-0.734409	-0.100914	1.31824	-0.316507	-1.13838	-	-	X	O	-	-
	PXF42282.1	E (+--++--)	rhythmic	-0.996511	1.46888	0.232173	-1.47542	-0.609855	1.04527	0.388906	-0.0534402	K12586	exosome component 8	X	O	-	-
	PXF42296.1	E (+--++--)	rhythmic	-0.339997	0.919709	-0.597391	-0.833403	0.429013	1.77228	-0.0625028	-1.2877	-	PH domain	X	O	-	-
	PXF42313.1	E (+--++--)	rhythmic	-0.927825	1.53714	0.136264	-1.33031	-0.906533	1.00493	0.381174	0.105167	-	-	X	O	-	-
	PXF42332.1	E (+--++--)	rhythmic	-1.04519	0.940503	0.0883191	-1.42753	-0.697765	1.29839	0.895538	-0.0522653	K02936	Ribosomal protein L7a	X	O	-	-
	PXF42386.1	E (+--++--)	rhythmic	-0.952068	1.2643	-0.205402	-1.41278	-0.634413	1.29341	0.616996	0.0299598	K00215	dihydrodipicolinate reductase	X	O	-	-
	PXF42411.1	E (+--++--)	rhythmic	0.340529	1.59736	0.169191	-1.4553	0.334526	0.751254	-0.862404	-0.875156	K13719	YOD1 OTU deubiquinating enzyme 1 homolog (S. cerevisiae)	X	O	-	-
	PXF42418.1	E (+--++--)	rhythmic	0.145374	1.52849	-0.565778	-1.28384	-0.118046	1.13925	0.28615	-1.1316	-	Vitamin K epoxide reductase family	O	O	-	-
	PXF42517.1	E (+--++--)	rhythmic	-0.954316	0.737224	-0.152591	-1.01761	-0.908251	1.4945	1.14473	-0.343688	K01214	Isoamylase 3	X	O	-	-
	PXF42548.1	E (+--++--)	rhythmic	0.284511	1.88208	-0.0474263	-0.655318	0.215126	0.566875	-0.956156	-1.28969	-	-	O	O	-	-
	PXF42632.1	E (+--++--)	rhythmic	-0.427252	1.4767	-0.0907547	-1.1713	-0.529459	1.27319	0.513615	-1.04474	-	-	X	O	-	-
	PXF42639.1	E (+--++--)	rhythmic	-0.951518	1.75008	0.0747323	-1.13388	-0.815836	0.89734	0.445709	-0.266634	K09966	Uncharacterized protein conserved in bacteria (DUF2237)	O	O	-	-
	PXF42647.1	E (+--++--)	rhythmic	-1.47789	1.00012	0.405003	-1.14914	-0.804483	1.05035	0.716357	0.259684	K16075	magnesium transporter	X	O	-	-
	PXF42671.1	E (+--++--)	rhythmic	-0.591905	1.11775	-0.24829	-1.5274	-1.04312	0.954654	0.90438	0.433936	K09553	STI1	O	X	-	-
	PXF42774.1	E (+--++--)	rhythmic	-1.1661	0.959196	0.609591	-1.23813	-1.10991	1.11183	0.425097	0.408419	-	-	X	O	-	-
	PXF42819.1	E (+--++--)	rhythmic	-0.74031	1.32783	-0.253618	-1.46715	-0.469713	1.4596	0.306833	-0.163479	-	DegT/DnrJ/EryC1/StrS aminotransferase family	X	O	-	-
	PXF42892.1	E (+--++--)	rhythmic	0.196298	0.91138	0.279784	-0.875978	-0.312156	1.7288	-0.551613	-1.37651	K15128	component of the Mediator complex, a coactivator involved in the regulated transcription of nearly all RNA polymerase II-dependent genes. Mediator functions as a bridge to convey information from gene-specific regulatory proteins to the basal RNA polymerase II transcription machinery. Mediator is recruited to promoters by direct interactions with regulatory proteins and serves as a scaffold for t…	O	O	-	-
	PXF42931.1	E (+--++--)	rhythmic	-0.123448	1.46453	-0.365619	-1.62186	-0.15162	1.36775	-0.185441	-0.384285	-	Mitochondrial carrier protein	O	O	-	-
	PXF43050.1	E (+--++--)	rhythmic	-0.695664	0.977615	-0.223458	-1.36482	-0.611224	1.63135	0.677791	-0.391588	-	Complex I intermediate-associated protein 30 domain containing protein	X	O	-	-
	PXF43113.1	E (+--++--)	rhythmic	-0.397089	1.64039	-0.621013	-1.30023	-0.416442	1.34317	0.0582113	-0.306997	-	-	X	O	-	-
	PXF43115.1	E (+--++--)	rhythmic	-1.13858	1.09911	-0.146283	-1.39712	-0.483863	1.44132	0.399717	0.225709	K16573	tubulin, gamma complex associated protein 6	X	O	-	-
	PXF43134.1	E (+--++--)	rhythmic	-0.602761	0.992455	0.838073	-1.17514	-1.05982	1.11427	0.720366	-0.827441	-	-	O	O	-	-
	PXF43138.1	E (+--++--)	rhythmic	-0.322988	1.33161	-0.453366	-1.77473	-0.322705	1.10673	0.63214	-0.196698	-	-	O	X	-	-
	PXF43184.1	E (+--++--)	rhythmic	-1.65478	0.775236	0.437118	-1.02858	-0.483131	1.37349	0.538517	0.0421284	K17783	sulfhydryl oxidase	O	O	-	-
	PXF43315.1	E (+--++--)	rhythmic	-0.487726	1.34995	-0.56053	-1.85158	0.18319	1.05614	0.156706	0.153839	-	oxidation resistance protein	X	O	-	-
	PXF43336.1	E (+--++--)	rhythmic	-0.344413	1.13501	-0.189046	-1.79733	-0.460131	1.39094	0.402176	-0.137206	-	Chromosome 6 open reading frame 211	X	O	-	-
	PXF43337.1	E (+--++--)	rhythmic	-0.875847	1.36224	0.164152	-1.2546	-0.846223	1.40545	0.227144	-0.182319	K03256	Gcd10p family	X	O	-	-
	PXF43354.1	E (+--++--)	rhythmic	-0.951872	0.931071	0.255878	-1.47434	-0.570731	1.49445	0.593085	-0.277546	K03104	Signal recognition particle 14 kDa	X	O	-	-
	PXF43424.1	E (+--++--)	rhythmic	0.339888	1.53565	-0.576983	-1.509	-0.482876	1.23385	-0.184794	-0.355746	-	Oxysterol-binding protein	X	O	-	-
	PXF43429.1	E (+--++--)	rhythmic	0.171057	0.994977	-0.641774	-1.63868	-0.0487214	1.46593	0.434467	-0.737253	K01054	Putative lysophospholipase	X	O	-	-
	PXF43435.1	E (+--++--)	rhythmic	-0.523028	2.04519	-0.000982749	-0.905904	-0.11004	0.774179	-0.256914	-1.0225	K08994	UPF0187 protein	X	O	-	-
	PXF43494.1	E (+--++--)	rhythmic	-0.565616	1.72556	0.0855332	-0.705145	0.12926	1.18446	-0.75442	-1.09963	K09560	STI1	O	O	-	-
	PXF43522.1	E (+--++--)	rhythmic	-0.861136	1.83892	0.482971	-1.06666	-0.827798	0.8551	-0.19399	-0.227407	-	fun14 family	X	O	-	-
	PXF43549.1	E (+--++--)	rhythmic	-0.782629	1.11665	0.197342	-1.49408	-0.591591	1.43345	0.538604	-0.417751	-	cobalamin synthesis protein	X	O	-	-
	PXF43559.1	E (+--++--)	rhythmic	-0.998701	0.861912	-0.404604	-1.32413	-0.465898	1.64148	0.65575	0.0341922	K01519	Pyrophosphatase that hydrolyzes non-canonical purine nucleotides such as inosine triphosphate (ITP), deoxyinosine triphosphate (dITP) or xanthosine 5'-triphosphate (XTP) to their respective monophosphate derivatives. The enzyme does not distinguish between the deoxy- and ribose forms. Probably excludes non-canonical purines from RNA and DNA precursor pools, thus preventing their incorporation int…	X	O	-	-
	PXF43584.1	E (+--++--)	rhythmic	-0.75435	1.58072	-0.274411	-1.1504	-0.729849	1.26775	0.47292	-0.412369	-	-	O	O	-	-
	PXF43613.1	E (+--++--)	rhythmic	-0.513868	1.3594	-0.228713	-1.61754	0.00200975	1.44411	-0.0912237	-0.354183	K07562	60S ribosomal export protein	O	O	-	-
	PXF43795.1	E (+--++--)	rhythmic	-1.11283	1.0476	0.20832	-1.3508	-0.941186	1.07731	0.832026	0.239569	-	DEAD-box ATP-dependent RNA helicase 58	X	O	-	-
	PXF43821.1	E (+--++--)	rhythmic	0.0620741	1.54102	-1.02668	-1.50824	-0.240708	1.03495	0.346313	-0.208719	K14050	Geranylgeranyl transferase	O	X	-	-
	PXF43861.1	E (+--++--)	rhythmic	-1.12753	1.48151	0.263862	-1.18904	-0.780736	1.05209	0.530038	-0.230192	K02730	The proteasome is a multicatalytic proteinase complex which is characterized by its ability to cleave peptides with Arg, Phe, Tyr, Leu, and Glu adjacent to the leaving group at neutral or slightly basic pH. The proteasome has an ATP-dependent proteolytic activity	O	O	-	-
	PXF43869.1	E (+--++--)	rhythmic	-0.0950977	1.12048	-0.295653	-1.45709	0.199488	1.67802	-0.511869	-0.638283	K00036	glucose-6-phosphate 1-dehydrogenase	O	O	-	-
	PXF43878.1	E (+--++--)	rhythmic	-0.805248	1.96619	-0.286185	-0.787312	-0.0686851	1.07929	-0.473228	-0.624818	K16465	-	X	O	-	-
	PXF43939.1	E (+--++--)	rhythmic	-0.732058	1.03873	-0.25554	-1.63179	-0.47902	1.33051	0.80703	-0.0778747	K02920	60S ribosomal protein L36	X	O	-	-
	PXF43941.1	E (+--++--)	rhythmic	-1.3334	1.06193	0.997052	-1.08425	-0.823313	0.986948	0.453691	-0.258661	K01726	gamma carbonic anhydrase	O	O	-	-
	PXF43959.1	E (+--++--)	rhythmic	0.27273	1.23193	-0.621775	-1.92688	0.00307088	1.07359	0.262392	-0.295061	K19788	GTP-binding protein	O	O	-	-
	PXF43993.1	E (+--++--)	rhythmic	-1.13646	1.09174	0.875156	-1.33278	-0.879591	0.810335	0.722086	-0.150498	-	Formate nitrite transporter	X	O	-	-
	PXF44050.1	E (+--++--)	rhythmic	0.775012	1.0812	-0.851959	-1.77537	0.33793	0.773126	0.369884	-0.709825	-	-	O	O	-	-
	PXF44057.1	E (+--++--)	rhythmic	-0.966226	1.32873	-0.171059	-1.38274	-0.626327	1.11899	0.834701	-0.136072	K11128	Gar1/Naf1 RNA binding region	X	O	-	-
	PXF44063.1	E (+--++--)	rhythmic	-0.123041	1.50732	0.437361	-1.26334	0.106661	0.792916	0.0529657	-1.51084	-	-	X	O	-	-
	PXF44074.1	E (+--++--)	rhythmic	-0.407382	1.3936	0.596599	-0.436052	0.400776	0.775297	-0.495695	-1.82714	K15433	chromosome 14 open reading frame 166	X	O	-	-
	PXF44093.1	E (+--++--)	rhythmic	-0.716856	1.01249	0.212847	-1.66017	-0.359169	1.55897	0.198416	-0.246521	-	-	X	O	-	-
	PXF44115.1	E (+--++--)	rhythmic	-0.892658	1.669	-0.108245	-1.13952	-0.799325	1.13124	0.368962	-0.229451	K03678	Exosome complex	X	O	-	-
	PXF44131.1	E (+--++--)	rhythmic	-0.931399	1.35896	0.162915	-1.44384	-0.643165	1.22891	0.461554	-0.193938	K16914	Cupin superfamily protein	X	O	-	-
	PXF44148.1	E (+--++--)	rhythmic	-1.02474	1.51484	0.207998	-1.43463	-0.453128	0.808608	0.748185	-0.36713	K03031	26S proteasome non-ATPase regulatory subunit	X	O	-	-
	PXF44209.1	E (+--++--)	rhythmic	-0.768212	0.910103	-0.21582	-1.42208	-0.684067	1.51686	0.843438	-0.18022	-	3-dehydroquinate	X	O	-	-
	PXF44210.1	E (+--++--)	rhythmic	-0.470803	0.863674	-0.426525	-1.3908	-0.52786	1.73307	0.66188	-0.442635	-	Protein of unknown function (DUF3007)	X	O	-	-
	PXF44350.1	E (+--++--)	rhythmic	0.363909	1.40403	-0.0494422	-1.22417	-0.606045	1.45498	-0.605272	-0.73799	-	Sel1 repeat	X	O	-	-
	PXF44423.1	E (+--++--)	rhythmic	-0.394088	0.941587	-0.498785	-1.5674	-0.219881	1.68989	0.441051	-0.392376	-	-	X	O	-	-
	PXF44500.1	E (+--++--)	rhythmic	-1.19186	0.889678	0.0368899	-1.27924	-0.687781	1.50297	0.640556	0.0887816	K03654	ATP-dependent DNA helicase RecQ	X	O	-	-
	PXF44511.1	E (+--++--)	rhythmic	-0.947434	1.16256	0.903662	-1.49521	-0.566395	1.16068	-0.0504919	-0.167378	K10685	Ubiquitin-activating enzyme active site	X	O	-	-
	PXF44530.1	E (+--++--)	rhythmic	0.156655	1.54267	-0.152219	-0.793181	0.352774	1.01191	-0.534579	-1.58403	-	HtrA serine peptidase	O	O	-	-
	PXF44547.1	E (+--++--)	rhythmic	-0.86711	1.68886	0.273551	-0.754761	0.47261	0.920576	-0.568819	-1.16491	-	-	X	O	-	-
	PXF44593.1	E (+--++--)	rhythmic	-0.917365	1.22444	-0.329825	-1.17511	-0.657819	1.5915	0.422785	-0.158613	-	-	X	O	-	-
	PXF44596.1	E (+--++--)	rhythmic	-0.671275	0.981382	-0.0019316	-1.1871	-0.890739	1.57055	0.769336	-0.570225	-	-	O	O	-	-
	PXF44616.1	E (+--++--)	rhythmic	-1.31288	1.10499	0.483418	-1.27351	-0.872665	0.88069	0.7888	0.20115	K02932	ribosomal protein L5	X	O	-	-
	PXF44674.1	E (+--++--)	rhythmic	-1.33675	1.01385	0.561519	-0.311803	0.207677	1.25859	0.0699975	-1.46308	K12833	Pre-mRNA branch site	X	O	-	-
	PXF44685.1	E (+--++--)	rhythmic	-0.909781	1.22064	0.169214	-1.58496	-0.388842	1.37561	0.272504	-0.154383	K17744	L-galactose dehydrogenase	X	O	-	-
	PXF44712.1	E (+--++--)	rhythmic	-0.564045	2.02528	-0.287104	-0.792926	0.242781	0.729646	-0.251696	-1.10193	-	-	X	O	-	-
	PXF44757.1	E (+--++--)	rhythmic	-0.396701	1.86601	-0.707074	-0.802244	-0.0126185	1.11431	-0.0771546	-0.984527	-	peptidase S8 and S53, subtilisin, kexin, sedolisin	X	O	-	-
	PXF44835.1	E (+--++--)	rhythmic	-0.436804	1.19861	-0.768986	-1.53169	-0.178178	1.53528	0.212893	-0.0311278	K14549	UTP15 C terminal	X	O	-	-
	PXF44837.1	E (+--++--)	rhythmic	-0.591379	1.90668	0.439089	-1.17568	-0.79313	0.762401	-0.0747746	-0.473205	-	Adenosine AMP deaminase family protein	X	O	-	-
	PXF44852.1	E (+--++--)	rhythmic	-0.981583	0.806717	-0.0864291	-1.26867	-0.7331	1.54067	0.907407	-0.185011	K00432	glutathione peroxidase	X	O	-	-
	PXF44869.1	E (+--++--)	rhythmic	-0.899187	1.17409	0.0244097	-1.28011	-0.745569	1.41841	0.682416	-0.374462	K03106	Involved in targeting and insertion of nascent membrane proteins into the cytoplasmic membrane. Binds to the hydrophobic signal sequence of the ribosome-nascent chain (RNC) as it emerges from the ribosomes. The SRP-RNC complex is then targeted to the cytoplasmic membrane where it interacts with the SRP receptor FtsY (By similarity)	O	O	-	-
	PXF45038.1	E (+--++--)	rhythmic	-0.0283793	1.34733	-0.755965	-1.33926	0.815745	1.12552	-0.260061	-0.904936	K02288	DnaJ (Hsp40) homolog, subfamily	O	O	-	-
	PXF45110.1	E (+--++--)	rhythmic	-0.579912	1.50501	0.214326	-1.38147	0.0477672	1.25414	-0.137876	-0.921994	-	Pfam:DUF820	O	O	-	-
	PXF45130.1	E (+--++--)	rhythmic	-0.504178	1.39944	1.09365	-1.10997	-0.776036	0.914389	-0.0594767	-0.957815	K13566	Nitrilase family, member 2	O	O	-	-
	PXF45141.1	E (+--++--)	rhythmic	-1.07883	1.08403	0.3486	-1.57011	-0.703108	1.09423	0.557608	0.26758	K00053	ketol-acid reductoisomerase	X	O	-	-
	PXF45153.1	E (+--++--)	rhythmic	-1.13186	1.61398	0.114206	-0.627102	-0.538976	1.42684	-0.344824	-0.512262	-	transmembrane protein 62	X	O	-	-
	PXF45159.1	E (+--++--)	rhythmic	-1.1103	1.21014	0.11028	-0.612593	-0.427175	1.60626	0.264095	-1.0407	-	-	X	O	-	-
	PXF45167.1	E (+--++--)	rhythmic	-0.42626	1.54719	-0.089912	-0.592171	0.0272509	1.45337	-0.72464	-1.19483	-	Transmembrane adaptor Erv26	X	O	-	-
	PXF45195.1	E (+--++--)	rhythmic	-0.976705	1.46115	0.526077	-1.15803	-1.10132	1.02525	0.157969	0.0656231	-	hemolysin-type calcium-binding region	X	O	-	-
	PXF45198.1	E (+--++--)	rhythmic	-1.22098	1.08227	0.516232	-1.14997	-1.0863	1.12362	0.502088	0.233042	-	Exostoses (Multiple)-like 3	X	O	-	-
	PXF45209.1	E (+--++--)	rhythmic	-1.06047	1.6501	0.331508	-1.05125	-0.909094	0.994521	0.268358	-0.223675	-	-	X	O	-	-
	PXF45221.1	E (+--++--)	rhythmic	-1.17428	1.75994	0.219719	-0.499538	-0.334691	1.18468	-0.432299	-0.723524	K22756	non-SMC element 2, MMS21 homolog (S. cerevisiae)	O	O	-	-
	PXF45229.1	E (+--++--)	rhythmic	-1.25616	1.25579	0.249571	-1.02644	-1.01444	1.03944	0.786451	-0.0342291	-	-	O	O	-	-
	PXF45237.1	E (+--++--)	rhythmic	-0.384389	1.18382	-0.702829	-1.55105	-0.112638	1.54252	0.294013	-0.269444	K14771	nucleolar complex protein	X	O	-	-
	PXF45294.1	E (+--++--)	rhythmic	-0.819757	0.919418	0.130499	-1.43369	-0.896156	1.1371	1.13352	-0.170929	K01265	Removes the N-terminal methionine from nascent proteins (By similarity)	O	O	-	-
	PXF45399.1	E (+--++--)	rhythmic	-1.32445	1.48286	0.485298	-0.961441	0.264879	1.08123	-0.270191	-0.758192	-	-	X	O	-	-
	PXF45479.1	E (+--++--)	rhythmic	-0.962519	1.44063	0.0777877	-1.22396	-0.884713	1.18564	0.528652	-0.161523	-	Metallopeptidase family M24	O	O	-	-
	PXF45527.1	E (+--++--)	rhythmic	0.033069	1.78548	-0.565799	-1.49608	-0.278298	1.02397	-0.23567	-0.266666	-	-	X	O	-	-
	PXF45618.1	E (+--++--)	rhythmic	0.268662	1.5302	-0.575301	-1.02239	-0.773947	1.38817	0.0115968	-0.826991	K14788	NUC153 domain	O	O	-	-
	PXF45623.1	E (+--++--)	rhythmic	-0.858608	1.71957	1.04976	-0.580819	0.13609	0.313634	-0.601619	-1.178	-	-	X	O	-	-
	PXF45635.1	E (+--++--)	rhythmic	-1.0155	0.934218	-0.272081	-1.16205	-0.782885	1.55639	0.795891	-0.0539909	K01951	GMP synthase	X	O	-	-
	PXF45692.1	E (+--++--)	rhythmic	-1.23469	1.44637	0.635036	-1.12264	-0.909675	0.774125	0.52864	-0.11717	K02877	Ribosomal protein L15	X	O	-	-
	PXF45716.1	E (+--++--)	rhythmic	-0.598232	1.08946	-0.496286	-0.9637	-0.797732	1.65366	0.728294	-0.615466	K01551	ATPase required for the post-translational delivery of tail-anchored (TA) proteins to the endoplasmic reticulum. Recognizes and selectively binds the transmembrane domain of TA proteins in the cytosol. This complex then targets to the endoplasmic reticulum by membrane-bound receptors, where the tail- anchored protein is released for insertion. This process is regulated by ATP binding and hydrolys…	O	X	-	-
	PXF45717.1	E (+--++--)	rhythmic	-1.62295	0.740799	0.340232	-0.246458	-0.0809579	1.46054	0.51873	-1.10993	K02881	This is one of the proteins that binds and probably mediates the attachment of the 5S RNA into the large ribosomal subunit, where it forms part of the central protuberance (By similarity)	X	O	-	-
	PXF45723.1	E (+--++--)	rhythmic	-0.0395752	1.08587	0.312876	-0.956913	-0.882864	1.74034	-0.310475	-0.949266	-	-	X	O	-	-
	PXF45736.1	E (+--++--)	rhythmic	-0.462189	1.01387	-0.127639	-1.74661	-0.186246	1.60476	0.148227	-0.244167	K00688	Phosphorylase is an important allosteric enzyme in carbohydrate metabolism. Enzymes from different sources differ in their regulatory mechanisms and in their natural substrates. However, all known phosphorylases share catalytic and structural properties (By similarity)	X	O	-	-
	PXF45853.1	E (+--++--)	rhythmic	-1.08996	1.21261	0.0394764	-1.1044	-0.811259	1.27757	0.836603	-0.360649	K21027	tRNA 5-methylaminomethyl-2-thiouridylate methyltransferase	O	O	-	-
	PXF45898.1	E (+--++--)	rhythmic	0.673521	1.10291	-1.18835	-1.67579	0.397455	0.899778	0.140158	-0.349685	K14775	Inherit from fuNOG: conserved hypothetical protein	X	O	-	-
	PXF45911.1	E (+--++--)	rhythmic	-0.849054	1.22426	-0.467396	-1.21919	-0.58585	1.53946	0.565048	-0.207284	-	Pfam:YbaK	X	O	-	-
	PXF45913.1	E (+--++--)	rhythmic	-0.957273	1.13046	0.0217799	-1.34431	-0.799923	1.46145	0.471233	0.0165761	-	dymeclin	X	O	-	-
	PXF45945.1	E (+--++--)	rhythmic	0.257185	1.28436	-0.489993	-1.52091	0.659465	1.16561	-0.581706	-0.774007	-	-	O	O	-	-
	PXF46034.1	E (+--++--)	rhythmic	0.262323	1.62432	-0.679967	-1.5139	0.246799	0.647517	0.37204	-0.959132	-	General transcription factor IIIC, polypeptide 2, beta 110kDa	O	X	-	-
	PXF46038.1	E (+--++--)	rhythmic	0.0733156	1.26123	-0.425838	-1.57112	0.0585207	1.51256	-0.296076	-0.612589	-	Pfam:DUF820	O	O	-	-
	PXF46048.1	E (+--++--)	rhythmic	-0.0521059	1.47768	-0.0836866	-1.35347	0.0563156	0.941316	0.401248	-1.3873	-	-	O	O	-	-
	PXF46055.1	E (+--++--)	rhythmic	-0.414754	1.52487	-0.64124	-1.52629	-0.325954	1.25974	0.236695	-0.113072	K00784	Inherit from virNOG: Metallo-beta-lactamase superfamily	X	O	-	-
	PXF46134.1	E (+--++--)	rhythmic	-0.921714	1.22384	-0.0407359	-1.0681	-1.00015	1.28814	0.857692	-0.338979	K14540	Required for a late step of 50S ribosomal subunit assembly. Has GTPase activity (By similarity)	O	O	-	-
	PXF46160.1	E (+--++--)	rhythmic	-0.32276	1.09955	-0.25598	-1.20439	-0.787802	1.67677	0.496248	-0.701639	-	-	X	O	-	-
	PXF46269.1	E (+--++--)	rhythmic	-1.16038	1.12267	0.113185	-1.53835	-0.399468	1.09701	0.805707	-0.0403839	K11438	PRMT5 arginine-N-methyltransferase	X	O	-	-
	PXF46362.1	E (+--++--)	rhythmic	-0.248113	1.56213	0.0328677	-1.61156	-0.569373	1.08324	0.306288	-0.555485	-	RNA methyltransferase	O	O	-	-
	PXF46372.1	E (+--++--)	rhythmic	-1.04778	1.60602	0.556854	-1.06472	-1.0142	0.823036	0.356086	-0.21529	K07512	trans-2-enoyl-CoA reductase	X	O	-	-
	PXF46377.1	E (+--++--)	rhythmic	-1.14686	1.35493	0.820937	-0.656528	-0.297644	1.17816	-0.135456	-1.11754	-	-	O	O	-	-
	PXF46383.1	E (+--++--)	rhythmic	-1.46479	1.47616	0.777116	-0.921511	-0.696501	0.849549	0.0771954	-0.097225	-	-	X	O	-	-
	PXF46386.1	E (+--++--)	rhythmic	-0.901629	1.76702	0.927884	-0.962635	0.185434	0.290313	-0.262646	-1.04375	K06130	acyl-protein thioesterase	X	O	-	-
	PXF46388.1	E (+--++--)	rhythmic	-1.1943	1.02393	0.192294	-1.29213	-0.774137	1.24731	0.81441	-0.0173759	K02918	Ribosomal protein L35	X	O	-	-
	PXF46396.1	E (+--++--)	rhythmic	-0.947988	1.03127	0.00649793	-1.62094	-0.555954	1.3352	0.509684	0.242236	-	-	X	O	-	-
	PXF46407.1	E (+--++--)	rhythmic	-0.483073	0.885381	-0.294996	-1.37733	-0.369145	1.72543	0.620786	-0.707055	-	RNA binding S1 domain protein	X	O	-	-
	PXF46471.1	E (+--++--)	rhythmic	-0.461668	1.45026	-0.122133	-1.50868	-0.450856	1.45706	-0.178484	-0.185509	K14799	pre-rRNA-processing protein TSR1	O	O	-	-
	PXF46483.1	E (+--++--)	rhythmic	-0.282881	1.27955	-0.676532	-1.69935	-0.00891638	1.37776	0.144657	-0.13429	K05307	thiamine triphosphatase	X	O	-	-
	PXF46516.1	E (+--++--)	rhythmic	-1.18982	1.4195	0.776057	-1.54598	-0.238072	0.698144	0.162031	-0.081857	K02892	Ribosomal protein	X	O	-	-
	PXF46530.1	E (+--++--)	rhythmic	-1.16995	1.26161	0.273814	-1.33988	-0.69647	1.22323	0.433279	0.0143643	-	Bifunctional protein	X	O	-	-
	PXF46543.1	E (+--++--)	rhythmic	-1.07957	1.68304	0.174937	-0.501348	-0.389163	1.32634	-0.417178	-0.797052	K06965	pelota homolog (Drosophila)	X	O	-	-
	PXF46569.1	E (+--++--)	rhythmic	0.461451	0.857098	-1.1181	-1.7269	0.490255	1.24793	-0.102487	-0.109251	K14843	Pescadillo N-terminus	O	X	-	-
	PXF46587.1	E (+--++--)	rhythmic	-1.1611	1.6595	0.20518	-0.607049	-0.375782	1.26487	-0.131923	-0.853692	-	-	X	O	-	-
	PXF46590.1	E (+--++--)	rhythmic	-1.02381	1.76376	0.431942	-0.499514	-0.447316	1.05123	-0.260492	-1.0158	-	-	X	O	-	-
	PXF46604.1	E (+--++--)	rhythmic	-1.06539	1.47667	0.261869	-1.32293	0.0384305	1.21437	0.0207333	-0.62376	-	-	X	O	-	-
	PXF46631.1	E (+--++--)	rhythmic	0.732796	0.932686	-1.21913	-1.48963	-0.269937	1.31811	0.194414	-0.199304	-	-	O	X	-	-
	PXF46672.1	E (+--++--)	rhythmic	-0.48833	1.19937	-0.561212	-1.19123	-0.514621	1.71141	0.360054	-0.515436	-	-	X	O	-	-
	PXF46711.1	E (+--++--)	rhythmic	-0.879323	1.23868	0.234286	-1.58642	-0.822041	1.05473	0.527954	0.232138	K00147	gamma-glutamyl phosphate reductase	X	O	-	-
	PXF46722.1	E (+--++--)	rhythmic	-1.26245	1.01741	0.857964	-1.02803	-0.359476	1.15532	0.531335	-0.912067	K00655	-	O	O	-	-
	PXF46736.1	E (+--++--)	rhythmic	-0.0930705	1.04357	-0.39382	-1.73028	-0.337097	1.59639	0.166401	-0.252095	K07277	Surface antigen	X	O	-	-
	PXF46800.1	E (+--++--)	rhythmic	-1.38123	0.897827	0.832268	-1.21676	0.221976	1.30617	-0.0659074	-0.594347	-	-	X	O	-	-
	PXF46815.1	E (+--++--)	rhythmic	-1.17385	0.802159	0.52138	-1.24924	-0.935447	1.07956	1.04748	-0.0920398	-	-	X	O	-	-
	PXF46818.1	E (+--++--)	rhythmic	-0.89675	1.15537	-0.20704	-1.43617	-0.722882	1.32446	0.684946	0.0980751	-	-	X	O	-	-
	PXF46842.1	E (+--++--)	rhythmic	-1.23438	1.12528	0.767701	-1.45856	-0.511968	1.0516	0.343955	-0.0836234	K01465	dihydroorotase	X	O	-	-
	PXF46858.1	E (+--++--)	rhythmic	-1.45049	0.947099	0.711097	-1.40007	-0.451034	1.07454	0.366139	0.202725	K03937	NADH dehydrogenase (ubiquinone) Fe-S protein 4, 18kDa (NADH-coenzyme Q reductase)	X	O	-	-
	PXF46885.1	E (+--++--)	rhythmic	-0.43761	1.5804	-0.405471	-1.22036	-0.705784	1.41632	0.138438	-0.365925	K10527	Hydroxyacyl-CoA dehydrogenase 3-ketoacyl-CoA thiolase enoyl-CoA hydratase (Trifunctional protein), alpha subunit	X	O	-	-
	PXF46912.1	E (+--++--)	rhythmic	-0.834995	1.3286	-0.262827	-1.41215	-0.589234	1.40881	0.377074	-0.0152713	K14569	Ribosome biogenesis protein BMS1	X	O	-	-
	PXF46930.1	E (+--++--)	rhythmic	-0.575842	1.09768	-0.565386	-1.43059	-0.384008	1.61886	0.507245	-0.267958	-	-	X	O	-	-
	PXF46951.1	E (+--++--)	rhythmic	-0.260194	0.98871	-0.248382	-1.5579	-0.86311	1.18751	1.0933	-0.339931	-	-	O	X	-	-
	PXF46988.1	E (+--++--)	rhythmic	-0.256162	1.07517	0.245683	-1.31697	-0.461907	1.7577	-0.260675	-0.782837	K12580	CCR4-NOT transcription complex, subunit 3	X	O	-	-
	PXF47005.1	E (+--++--)	rhythmic	-1.38373	0.651602	0.650797	-0.779821	-0.721634	1.72231	0.187326	-0.326853	K11098	small nuclear ribonucleoprotein polypeptide F	X	O	-	-
	PXF47033.1	E (+--++--)	rhythmic	-0.878387	1.36119	-0.185279	-1.29024	-0.694557	1.29433	0.666379	-0.273437	-	Uncharacterised conserved protein (DUF2361)	O	O	-	-
	PXF47072.1	E (+--++--)	rhythmic	0.312891	1.11896	-1.15875	-1.57566	0.364734	1.24804	0.0521364	-0.362355	-	NOP16 nucleolar protein homolog (Yeast)	O	O	-	-
	PXF47086.1	E (+--++--)	rhythmic	-1.08315	1.65251	-0.344046	-0.831691	-0.121588	1.24111	0.290753	-0.803891	-	-	X	O	-	-
	PXF47167.1	E (+--++--)	rhythmic	-0.804792	1.98321	-0.0366421	-0.691884	-0.345035	1.06455	-0.545362	-0.624038	K15443	WD repeat domain 4	X	O	-	-
	PXF47251.1	E (+--++--)	rhythmic	-0.747347	1.54368	0.390982	-1.34124	0.417818	0.738107	0.164347	-1.16635	-	-	X	O	-	-
	PXF47308.1	E (+--++--)	rhythmic	0.561141	1.1977	0.536238	-1.13316	-0.156253	1.08061	-0.649035	-1.43724	-	guanine nucleotide-binding protein subunit beta-like protein 1 homolog	X	O	-	-
	PXF47351.1	E (+--++--)	rhythmic	-0.849277	1.44506	-0.223822	-1.29461	-0.479966	1.25707	0.639889	-0.494338	K13134	-	O	O	-	-
	PXF47359.1	E (+--++--)	rhythmic	-0.597505	1.67061	-0.329318	-1.19832	-0.693604	1.24882	0.311557	-0.412241	K07575	PUA domain	O	O	-	-
	PXF47380.1	E (+--++--)	rhythmic	-0.919499	1.29353	0.383246	-1.35487	-0.671293	1.38622	0.185906	-0.303238	K08492	SNARE-complex protein Syntaxin-18 N-terminus	X	O	-	-
	PXF47395.1	E (+--++--)	rhythmic	0.288246	1.5593	-0.512839	-1.18868	0.417637	0.874064	-0.0717189	-1.36601	K18729	Angel homolog 2 (Drosophila)	O	O	-	-
	PXF47397.1	E (+--++--)	rhythmic	0.173323	1.02962	-0.320349	-1.6044	-0.551448	1.21275	0.883609	-0.823103	-	FGGY family of carbohydrate kinases, C-terminal domain	X	O	-	-
	PXF47471.1	E (+--++--)	rhythmic	-0.341054	1.03845	-0.412055	-1.69285	-0.500425	1.39032	0.734416	-0.216801	-	-	X	O	-	-
	PXF47523.1	E (+--++--)	rhythmic	-1.35874	1.1553	0.881631	-0.340247	0.0898642	1.00501	-0.0525254	-1.38029	K03019	DNA-dependent RNA polymerase catalyzes the transcription of DNA into RNA using the four ribonucleoside triphosphates as substrates	X	O	-	-
	PXF47524.1	E (+--++--)	rhythmic	-1.69837	1.4894	0.477814	-0.552387	-0.0470443	0.941866	0.0736006	-0.684872	-	-	X	O	-	-
	PXF47553.1	E (+--++--)	rhythmic	-1.04156	0.720897	-0.200905	-1.12089	-0.754114	1.41721	1.21147	-0.232109	-	-	X	O	-	-
	PXF47578.1	E (+--++--)	rhythmic	-0.0323747	1.37386	-0.569525	-1.72873	0.101851	0.869264	0.71133	-0.725678	K04075	Ligates lysine onto the cytidine present at position 34 of the AUA codon-specific tRNA(Ile) that contains the anticodon CAU, in an ATP-dependent manner. Cytidine is converted to lysidine, thus changing the amino acid specificity of the tRNA from methionine to isoleucine (By similarity)	O	X	-	-
	PXF47596.1	E (+--++--)	rhythmic	-1.04886	0.895894	0.2432	-1.24296	-0.94071	1.24167	1.01906	-0.167298	K01875	seryl-tRNA synthetase	O	O	-	-
	PXF47637.1	E (+--++--)	rhythmic	-1.04585	1.05667	0.0180713	-1.10858	-1.06485	1.25473	0.922533	-0.0327267	-	-	X	O	-	-
	PXF47736.1	E (+--++--)	rhythmic	0.813432	1.23457	-1.15387	-1.63398	0.160241	0.852587	-0.0292378	-0.243739	K09506	DnaJ (Hsp40) homolog, subfamily C, member 21	O	X	-	-
	PXF47748.1	E (+--++--)	rhythmic	0.268421	1.63287	-0.357224	-1.22273	-0.663104	1.07942	0.248463	-0.98612	-	-	O	O	-	-
	PXF47754.1	E (+--++--)	rhythmic	-0.81268	0.981444	-0.0296375	-1.52436	-0.601108	1.38421	0.845645	-0.243509	-	-	X	O	-	-
	PXF47768.1	E (+--++--)	rhythmic	-0.371663	1.37294	-0.448887	-1.54049	-0.272879	1.41951	0.308209	-0.466729	K15442	adenosine deaminase, tRNA-specific 3	X	O	-	-
	PXF47775.1	E (+--++--)	rhythmic	-1.09632	1.03502	0.265486	-1.11234	-0.983809	1.10389	1.07302	-0.284945	-	-	X	O	-	-
	PXF47778.1	E (+--++--)	rhythmic	-1.67947	1.61551	0.179961	-0.975586	0.0161145	0.762116	0.0628086	0.0185501	K10415	Dynein cytoplasmic 1 intermediate chain	X	O	-	-
	PXF47800.1	E (+--++--)	rhythmic	-1.17119	1.40169	0.226869	-0.980708	-0.0256279	1.15473	0.449716	-1.05547	-	-	X	O	-	-
	PXF47803.1	E (+--++--)	rhythmic	-1.07814	1.16436	0.505696	-0.750232	-0.0671903	1.41232	0.0993711	-1.28618	-	Kelch domain-containing protein	X	O	-	-
	PXF47816.1	E (+--++--)	rhythmic	-1.41748	1.41767	0.860544	-0.232413	-0.0282648	0.850041	-0.271382	-1.17873	-	Pfam:DUF820	X	O	-	-
	PXF47845.1	E (+--++--)	rhythmic	-0.629592	1.33847	0.519424	-0.934046	-0.497684	1.4927	-0.218638	-1.07063	K01613	Phosphatidylserine decarboxylase	O	O	-	-
	PXF47855.1	E (+--++--)	rhythmic	-1.28466	1.53627	0.442677	-0.966394	-0.904996	0.736158	0.668509	-0.227569	K14305	WD domain, G-beta repeat	X	O	-	-
	PXF47863.1	E (+--++--)	rhythmic	-0.431608	1.44914	-0.702613	-1.77231	0.577961	0.844172	0.143504	-0.10825	K01719	Uroporphyrinogen-III Synthase	X	O	-	-
	PXF47888.1	E (+--++--)	rhythmic	-0.782123	1.63947	-0.247797	-0.970634	-0.564362	1.13701	0.62334	-0.8349	K17412	mitochondrial ribosomal protein S34	O	O	-	-
	PXF47932.1	E (+--++--)	rhythmic	-0.874219	0.905325	0.0483738	-1.34182	-0.82014	1.47192	0.847382	-0.23682	-	ATP-dependent RNA helicase	O	O	-	-
	PXF47933.1	E (+--++--)	rhythmic	-0.871084	1.09811	-0.149555	-1.29783	-0.749886	1.41317	0.832648	-0.275571	K03495	mitochondrial translation optimization 1 homolog (S. cerevisiae)	O	O	-	-
	PXF47952.1	E (+--++--)	rhythmic	-0.217564	1.19493	-0.593868	-1.78944	0.092699	1.32306	0.319798	-0.32962	K14169	Plays a central role in 2-thiolation of mcm(5)S(2)U at tRNA wobble positions of tRNA(Lys), tRNA(Glu) and tRNA(Gln). May act by forming a heterodimer with NCS6 that ligates sulfur from thiocarboxylated URM1 onto the uridine of tRNAs at wobble position (By similarity)	X	O	-	-
	PXF47997.1	E (+--++--)	rhythmic	-0.432842	1.50649	0.219244	-1.61025	-0.601232	0.921611	0.58641	-0.589433	-	-	X	O	-	-
	PXF48006.1	E (+--++--)	rhythmic	-0.52538	1.32013	-0.202227	-1.50764	0.262565	1.49164	-0.316091	-0.522995	K21891	Integral membrane protein DUF106	O	O	-	-
	PXF48071.1	E (+--++--)	rhythmic	-0.959984	0.962913	0.0977946	-1.47548	-0.785929	1.14089	1.02241	-0.00261335	-	-	X	O	-	-
	PXF48084.1	E (+--++--)	rhythmic	0.146759	0.6485	-0.8336	-1.11052	0.512843	1.64406	0.256164	-1.2642	-	-	X	O	-	-
	PXF48115.1	E (+--++--)	rhythmic	-1.4489	1.38488	0.543884	-0.86275	0.308512	1.07089	-0.178764	-0.817751	-	-	X	O	-	-
	PXF48167.1	E (+--++--)	rhythmic	-0.840428	0.613073	-0.213444	-1.7151	0.0729458	1.60185	0.589628	-0.10853	-	-	X	O	-	-
	PXF48183.1	E (+--++--)	rhythmic	-0.815556	1.86198	0.0850491	-1.20796	-0.655284	0.865648	0.260006	-0.393885	K23490	Cytochrome	X	O	-	-
	PXF48186.1	E (+--++--)	rhythmic	-0.0534948	1.18269	-0.867974	-1.63441	-0.0387869	1.29651	0.549958	-0.434493	K07507	membrane protein, MgtC	O	X	-	-
	PXF48197.1	E (+--++--)	rhythmic	-0.0600418	1.54223	-0.501509	-0.737877	0.437039	1.24406	-0.620955	-1.30295	-	-	O	O	-	-
	PXF48244.1	E (+--++--)	rhythmic	-0.53958	2.15489	0.119158	-0.975912	0.0501104	0.450415	-0.405207	-0.853878	K07556	ATP synthase mitochondrial F1 complex assembly factor	X	O	-	-
	PXF48246.1	E (+--++--)	rhythmic	-0.234587	1.39145	0.0404136	-1.35858	-0.93004	1.4742	-0.0334174	-0.349446	-	Twist neighbor	X	O	-	-
	PXF48289.1	E (+--++--)	rhythmic	-0.597192	1.0717	0.421825	-1.48846	-0.556177	1.6336	-0.189614	-0.295682	K17681	ATPase family, AAA	X	O	-	-
	PXF48303.1	E (+--++--)	rhythmic	-0.587352	1.83014	-0.345239	-0.924119	0.0295475	1.24551	-0.603002	-0.645482	K01104	-	O	O	-	-
	PXF48339.1	E (+--++--)	rhythmic	-0.896795	1.36604	0.381325	-1.78931	0.00401152	0.936153	0.229795	-0.23122	K03635	Catalytic subunit of the molybdopterin synthase complex, a complex that catalyzes the conversion of precursor Z into molybdopterin. Acts by mediating the incorporation of 2 sulfur atoms from thiocarboxylated MOCS2A into precursor Z to generate a dithiolene group	X	O	-	-
	PXF48340.1	E (+--++--)	rhythmic	-0.971968	1.00749	0.110957	-1.71153	-0.379528	1.16353	0.775064	0.00599052	K21232	Acts as a sulfur carrier required for molybdopterin biosynthesis. Component of the molybdopterin synthase complex that catalyzes the conversion of precursor Z into molybdopterin by mediating the incorporation of 2 sulfur atoms into precursor Z to generate a dithiolene group. In the complex, serves as sulfur donor by being thiocarboxylated (-COSH) at its C-terminus by MOCS3. After interaction with…	X	O	-	-
	PXF48379.1	E (+--++--)	rhythmic	-0.51401	1.79027	0.26404	-0.812523	-0.215156	1.07673	-0.387158	-1.2022	-	-	O	O	-	-
	PXF48413.1	E (+--++--)	rhythmic	-0.0747197	1.6483	-0.0397695	-1.71818	0.33094	0.842933	-0.410537	-0.578965	K23404	transmembrane anterior posterior transformation 1	X	O	-	-
	PXF48414.1	E (+--++--)	rhythmic	-0.611953	1.16379	-0.292743	-1.54193	-0.413844	1.55786	0.385644	-0.24683	K22698	Cooperates with the reticulon proteins and tubule- shaping DP1 family proteins to generate and maintain the structure of the tubular endoplasmic reticulum network. Has GTPase activity, which is required for its function in ER organization (By similarity)	X	O	-	-
	PXF48416.1	E (+--++--)	rhythmic	-0.742661	1.2411	0.370113	-0.729406	-0.512743	1.66501	-0.21554	-1.07587	K14529	-	O	O	-	-
	PXF48424.1	E (+--++--)	rhythmic	-0.367228	1.74306	-0.44055	-1.26247	-0.586804	1.06961	0.441073	-0.596679	K17989	Serine dehydratase	O	O	-	-
	PXF48461.1	E (+--++--)	rhythmic	-0.734148	1.43493	-0.15742	-1.32542	-0.748265	1.4006	0.277562	-0.147838	K14563	rRNA 2'-O-methyltransferase fibrillarin	X	O	-	-
	PXF48482.1	E (+--++--)	rhythmic	0.642641	1.08679	-1.00059	-1.60534	0.32282	1.1995	-0.127909	-0.517909	K14810	DEAD (Asp-Glu-Ala-Asp) box helicase 56	O	O	-	-
	PXF48520.1	E (+--++--)	rhythmic	-0.444501	1.38752	-0.596373	-1.65357	-0.548992	1.0119	0.651929	0.192095	K14403	Cleavage and polyadenylation specificity factor	O	X	-	-
	PXF48525.1	E (+--++--)	rhythmic	0.308512	0.798368	-1.21932	-1.49559	-0.133469	1.49363	0.487531	-0.239659	K11883	NIN1 RPN12 binding protein 1 homolog (S. cerevisiae)	O	X	-	-
	PXF48534.1	E (+--++--)	rhythmic	0.44762	0.784798	-1.1182	-1.5286	0.363832	1.49633	0.0280853	-0.473865	K14548	cirrhosis, autosomal recessive 1A (cirhin)	O	O	-	-
	PXF48536.1	E (+--++--)	rhythmic	-1.28829	1.14512	0.64025	-0.991897	-0.95188	1.254	0.359096	-0.1664	K21138	HD domain	O	O	-	-
	PXF48539.1	E (+--++--)	rhythmic	-0.0311957	1.21283	-0.962221	-1.68495	0.579094	0.9171	0.526079	-0.556741	-	-	O	X	-	-
	PXF48595.1	E (+--++--)	rhythmic	-1.0664	1.07244	1.06098	-1.43047	-0.710603	0.976733	0.244945	-0.14762	-	NADPH dependent diflavin oxidoreductase 1	X	O	-	-
	PXF48617.1	E (+--++--)	rhythmic	-1.03471	1.94217	0.192869	-0.551902	-0.420863	0.994424	-0.460647	-0.66134	-	Uncharacterized protein conserved in bacteria (DUF2272)	X	O	-	-
	PXF48641.1	E (+--++--)	rhythmic	-1.46076	1.44109	0.34782	-0.742497	-0.637049	0.944245	0.691533	-0.584384	-	Guanylylate cyclase	X	O	-	-
	PXF48658.1	E (+--++--)	rhythmic	-0.846979	1.52525	0.832304	-0.882889	-0.262247	1.1301	-0.648258	-0.84728	K11754	Catalyzes conversion of folates to polyglutamate derivatives allowing concentration of folate compounds in the cell and the intracellular retention of these cofactors, which are important substrates for most of the folate-dependent enzymes that are involved in one-carbon transfer reactions involved in purine, pyrimidine and amino acid synthesis (By similarity)	O	O	-	-
	PXF48753.1	E (+--++--)	rhythmic	-1.17396	1.40089	0.150974	-1.10343	-0.892304	1.08118	0.661912	-0.125263	-	-	O	O	-	-
	PXF48771.1	E (+--++--)	rhythmic	-0.331202	1.71058	-0.511118	-1.29302	-0.485399	1.22656	0.18891	-0.505316	-	-	X	O	-	-
	PXF48784.1	E (+--++--)	rhythmic	-1.3013	1.32822	0.346383	-1.17516	-0.841707	0.997479	0.577323	0.0687598	K02955	Ribosomal protein S14	X	O	-	-
	PXF48785.1	E (+--++--)	rhythmic	-0.935754	1.28711	-0.00345728	-1.42929	-0.821818	1.12441	0.690956	0.0878426	K02949	ribosomal protein S11	X	O	-	-
	PXF48810.1	E (+--++--)	rhythmic	-0.84349	1.23831	0.575219	-1.22905	-1.06657	1.31921	0.13694	-0.130573	-	PPR repeat	X	O	-	-
	PXF48909.1	E (+--++--)	rhythmic	0.291504	1.54827	-0.0731623	-1.30201	-0.546109	1.3149	-0.495297	-0.738103	-	Sodium pump that utilizes the energy of pyrophosphate hydrolysis as the driving force for Na( ) movement across the membrane (By similarity)	X	O	-	-
	PXF48927.1	E (+--++--)	rhythmic	-1.15548	1.2084	0.606186	-1.05824	-1.04074	1.16358	0.486052	-0.209765	-	FHA	O	O	-	-
	PXF48943.1	E (+--++--)	rhythmic	-0.185367	1.52902	0.554258	-0.501132	-0.377061	1.19605	-0.963241	-1.25253	K04371	Mitogen-activated protein kinase	X	O	-	-
	PXF48990.1	E (+--++--)	rhythmic	0.403046	1.36555	-0.430635	-1.76907	0.293623	1.0652	-0.406623	-0.521099	K08244	alpha-glucan water dikinase	O	O	-	-
	PXF48994.1	E (+--++--)	rhythmic	-0.963726	1.05479	-0.175109	-1.13085	-0.914354	1.52179	0.699187	-0.091726	K07783	Major Facilitator Superfamily	X	O	-	-
	PXF48996.1	E (+--++--)	rhythmic	0.0966441	1.32003	-0.29637	-1.33338	-0.316306	1.42747	0.199588	-1.09768	-	-	O	O	-	-
	PXF49004.1	E (+--++--)	rhythmic	-0.400657	1.79817	0.327706	-0.880383	-0.450347	1.14795	-0.68924	-0.853196	-	TPR	O	O	-	-
	PXF49026.1	E (+--++--)	rhythmic	-1.34415	1.32239	0.409618	-1.03158	-0.981533	0.989204	0.502945	0.133113	K03217	mitochondrial inner membrane protein	X	O	-	-
	PXF49029.1	E (+--++--)	rhythmic	-0.52675	1.27408	-0.0656941	-1.79424	-0.551138	1.14703	0.506076	0.0106445	K00800	3-phosphoshikimate 1-carboxyvinyltransferase	X	O	-	-
	PXF49084.1	E (+--++--)	rhythmic	-1.1071	1.21209	0.00728482	-1.05378	-0.853406	1.28614	0.838671	-0.329901	-	-	O	O	-	-
	PXF49129.1	E (+--++--)	rhythmic	-0.407758	1.4409	0.165062	-1.26788	-0.686266	1.5285	-0.293866	-0.478687	K20792	N(alpha)-acetyltransferase 16, NatA auxiliary	O	O	-	-
	PXF49229.1	E (+--++--)	rhythmic	-0.549692	0.856248	0.235384	-1.55345	-0.730262	1.39843	0.860229	-0.516896	K23094	1,4-dihydroxy-2-naphthoate octaprenyltransferase	X	O	-	-
	PXF49335.1	E (+--++--)	rhythmic	0.602321	1.07831	-0.853667	-1.68898	-0.0626353	1.13734	0.428901	-0.641586	-	-	X	O	-	-
	PXF49361.1	E (+--++--)	rhythmic	-1.28358	0.823258	0.481803	-1.13293	-0.766142	1.50935	0.520348	-0.152102	-	-	X	O	-	-
	PXF49414.1	E (+--++--)	rhythmic	-0.459021	1.1922	0.938795	-0.220853	0.0563596	1.02057	-0.949744	-1.57831	-	-	X	O	-	-
	PXF49428.1	E (+--++--)	rhythmic	0.0728887	1.77028	-0.534484	-1.24502	-0.418225	1.02831	0.194968	-0.868719	-	-	X	O	-	-
	PXF49432.1	E (+--++--)	rhythmic	-1.05696	1.06028	-0.255135	-1.20029	-0.660202	1.50569	0.731022	-0.124402	K02901	ribosomal protein L27	X	O	-	-
	PXF49433.1	E (+--++--)	rhythmic	-0.47953	1.36509	-0.135796	-1.56369	-0.561481	1.30179	0.5007	-0.427084	K02988	Ribosomal protein	O	O	-	-
	PXF49448.1	E (+--++--)	rhythmic	-0.322522	1.61582	0.487004	-1.37806	-1.06909	0.8698	0.236744	-0.439701	K06961	Required for 40S ribosome biogenesis. Involved in nucleolar processing of pre-18S ribosomal RNA and ribosome assembly (By similarity)	X	O	-	-
	PXF49473.1	E (+--++--)	rhythmic	-1.70169	1.32911	0.48272	-0.835398	-0.461733	1.0854	0.12289	-0.0212939	K01823	NUDIX domain	X	O	-	-
	PXF49475.1	E (+--++--)	rhythmic	-1.06672	1.34775	-0.338902	-1.12452	-0.764498	1.07096	0.962948	-0.0870272	K14575	cell division cycle protein 48	O	X	-	-
	PXF49518.1	E (+--++--)	rhythmic	0.158053	1.21057	-1.09591	-1.46502	0.177403	1.42921	-0.173209	-0.241102	K18979	Catalyzes the conversion of epoxyqueuosine (oQ) to queuosine (Q), which is a hypermodified base found in the wobble positions of tRNA(Asp), tRNA(Asn), tRNA(His) and tRNA(Tyr) (By similarity)	O	O	-	-
	PXF49519.1	E (+--++--)	rhythmic	-0.857422	1.41606	0.181466	-1.24317	-0.809279	1.33627	0.33469	-0.358618	K11086	small nuclear ribonucleoprotein-associated protein	O	O	-	-
	PXF49581.1	E (+--++--)	rhythmic	-1.51765	1.28475	0.7465	-1.03947	-0.336735	1.10055	0.0475721	-0.28552	K03015	DNA-directed RNA Polymerase II	X	O	-	-
	PXF49664.1	E (+--++--)	rhythmic	-0.866845	0.945117	0.567148	-1.20201	0.264896	1.32161	0.272969	-1.30289	-	-	O	O	-	-
	PXF49776.1	E (+--++--)	rhythmic	-1.09105	0.694872	0.0238699	-1.51294	-0.195577	1.67101	0.45259	-0.0427739	-	-	X	O	-	-
	PXF49819.1	E (+--++--)	rhythmic	0.485246	0.744923	-1.24141	-1.59707	0.430227	1.31908	0.231904	-0.372895	K01265	Removes the N-terminal methionine from nascent proteins (By similarity)	X	O	-	-
	PXF49909.1	E (+--++--)	rhythmic	-1.15073	1.09682	0.0148255	-1.18531	-0.962703	1.23042	0.76928	0.187402	K02908	ribosomal protein	X	O	-	-
	PXF49916.1	E (+--++--)	rhythmic	0.658102	1.10473	-0.284066	-1.76558	-0.662967	1.24188	0.103001	-0.395107	-	-	X	O	-	-
	PXF49930.1	E (+--++--)	rhythmic	-0.973705	0.856876	0.227808	-0.752328	0.698202	1.47019	-0.098354	-1.42869	-	UvrB/uvrC motif	X	O	-	-
	PXF49958.1	E (+--++--)	rhythmic	-0.887928	1.53848	-0.430811	-0.971828	-0.278809	1.35982	0.441205	-0.770131	-	-	X	O	-	-
	PXF49970.1	E (+--++--)	rhythmic	-1.43817	0.988402	-0.17417	-0.613525	0.127154	1.68433	0.227818	-0.801843	K14560	U3 small nucleolar ribonucleoprotein protein	X	O	-	-
	PXF50073.1	E (+--++--)	rhythmic	-0.458267	1.3526	0.808891	-1.25995	-0.938404	0.987384	0.36297	-0.85522	K00942	guanylate kinase	O	O	-	-
	PXF50081.1	E (+--++--)	rhythmic	-0.845067	1.38487	-0.241391	-1.30341	-0.711538	1.36909	0.465083	-0.117635	K02966	40S ribosomal protein	X	O	-	-
	PXF50116.1	E (+--++--)	rhythmic	-0.602447	2.02188	-0.649429	-0.702243	0.0396539	0.931339	-0.183459	-0.855296	K03025	RNA polymerase Rpc34 subunit	X	O	-	-
	PXF50125.1	E (+--++--)	rhythmic	-1.34543	1.37827	0.295917	-1.01033	-0.907347	1.00831	0.584678	-0.00407719	K17080	prohibitin	X	O	-	-
	PXF50126.1	E (+--++--)	rhythmic	0.404083	0.980529	-1.36307	-1.5553	0.489967	1.1351	0.135573	-0.226884	K14774	Protein of unknown function (DUF1253)	O	X	-	-
	PXF39702.1	E (+--++--)	general-rhythm	-0.835591	1.68893	-0.42564	-1.38691	-0.360193	0.866843	0.651157	-0.198597	-	acyl-CoA-binding domain-containing protein	-	-	-	-
	PXF39754.1	E (+--++--)	general-rhythm	-0.74561	0.639757	0.327049	-1.81316	-0.693073	1.13379	0.901003	0.250242	-	ankyrin repeat	-	-	-	-
	PXF39823.1	E (+--++--)	general-rhythm	-0.860509	1.46001	-0.716953	-1.37176	-0.547254	0.859882	0.611454	0.565132	K06207	GTP-binding protein typA bipA	-	-	-	-
	PXF39892.1	E (+--++--)	general-rhythm	0.254792	0.67688	-1.46485	-1.58581	-0.164029	0.858519	0.849654	0.574848	K03064	Holliday junction DNA helicase ruvB N-terminus	-	-	-	-
	PXF39985.1	E (+--++--)	general-rhythm	-1.39009	1.32926	-0.542804	-0.908608	-0.174741	1.4103	0.386101	-0.109412	-	Cytidylyltransferase	-	-	-	-
	PXF40047.1	E (+--++--)	general-rhythm	-1.0333	0.785829	0.118235	-1.48332	-0.895983	1.03964	0.997197	0.4717	K01940	argininosuccinate synthase	-	-	-	-
	PXF40097.1	E (+--++--)	general-rhythm	-0.643666	1.26577	-0.674959	-1.62953	-0.172169	1.2979	0.319776	0.236876	K03011	DNA-directed RNA Polymerase II subunit	-	-	-	-
	PXF40106.1	E (+--++--)	general-rhythm	-0.508502	1.03722	-0.819687	-1.55441	-0.479316	1.25748	0.8475	0.219717	K02903	-	-	-	-	-
	PXF40345.1	E (+--++--)	general-rhythm	-0.654146	1.717	-0.255438	-0.628089	-0.00580555	0.945064	0.347759	-1.46634	K12873	G10 protein	-	-	-	-
	PXF40418.1	E (+--++--)	general-rhythm	-0.567159	0.523664	-0.572912	-1.47259	-0.641243	1.51459	1.08911	0.12654	K02469	DNA gyrase negatively supercoils closed circular double- stranded DNA in an ATP-dependent manner and also catalyzes the interconversion of other topological isomers of double-stranded DNA rings, including catenanes and knotted rings (By similarity)	-	-	-	-
	PXF40479.1	E (+--++--)	general-rhythm	0.499209	0.743316	0.284057	-0.0486422	-0.0325082	1.04556	-0.266104	-2.22489	K07019	Abhydrolase domain containing	-	-	-	-
	PXF40497.1	E (+--++--)	general-rhythm	-1.20203	1.58401	0.109431	-1.2178	-0.760361	0.884478	0.369027	0.233248	-	-	-	-	-	-
	PXF40500.1	E (+--++--)	general-rhythm	0.00517544	1.26903	-0.913167	-1.64566	-0.168225	1.34432	0.109397	-0.000873711	K03252	Component of the eukaryotic translation initiation factor 3 (eIF-3) complex, which is involved in protein synthesis and, together with other initiation factors, stimulates binding of mRNA and methionyl-tRNAi to the 40S ribosome (By similarity)	-	-	-	-
	PXF40502.1	E (+--++--)	general-rhythm	-0.596174	1.20352	-0.665221	-1.57095	-0.372458	1.3589	0.538041	0.104335	-	ATP-dependent helicase	-	-	-	-
	PXF40598.1	E (+--++--)	general-rhythm	-0.92939	0.78428	-0.397895	-1.49846	-0.581143	1.27218	1.02837	0.322054	K02893	60s ribosomal protein	-	-	-	-
	PXF40630.1	E (+--++--)	general-rhythm	0.00700138	1.21955	-0.893469	-0.951022	-0.818082	1.75106	-0.0460888	-0.268947	K01551	ATPase required for the post-translational delivery of tail-anchored (TA) proteins to the endoplasmic reticulum. Recognizes and selectively binds the transmembrane domain of TA proteins in the cytosol. This complex then targets to the endoplasmic reticulum by membrane-bound receptors, where the tail- anchored protein is released for insertion. This process is regulated by ATP binding and hydrolys…	-	-	-	-
	PXF40653.1	E (+--++--)	general-rhythm	-1.83164	0.302269	-0.233656	-0.549849	-0.255546	1.61787	0.651655	0.298904	-	-	-	-	-	-
	PXF40746.1	E (+--++--)	general-rhythm	-1.16611	1.16589	-0.028955	-1.25181	-0.958458	1.02391	0.66787	0.547675	K09499	t-complex protein 1	-	-	-	-
	PXF40802.1	E (+--++--)	general-rhythm	-0.827611	1.11799	-0.129721	-1.39303	-0.938909	1.25066	0.805519	0.115106	-	Conserved hypothetical protein 95	-	-	-	-
	PXF40825.1	E (+--++--)	general-rhythm	0.548574	0.815758	-1.50651	-1.66883	0.35833	0.787037	0.402277	0.26337	K02152	Vacuolar (H+)-ATPase G subunit	-	-	-	-
	PXF40843.1	E (+--++--)	general-rhythm	-0.571636	0.897606	-0.871007	-1.60542	-0.189619	1.37469	0.747075	0.218303	-	-	-	-	-	-
	PXF40919.1	E (+--++--)	general-rhythm	-0.0712939	1.27875	-0.795638	-1.57709	-0.424982	1.3892	0.333725	-0.132676	K03245	Component of the eukaryotic translation initiation factor 3 (eIF-3) complex, which is required for several steps in the initiation of protein synthesis. The eIF-3 complex associates with the 40S ribosome and facilitates the recruitment of eIF-1, eIF-1A, eIF-2 GTP methionyl-tRNAi and eIF-5 to form the 43S preinitiation complex (43S PIC). The eIF-3 complex stimulates mRNA recruitment to the 43S PIC…	-	-	-	-
	PXF41072.1	E (+--++--)	general-rhythm	-1.34214	0.786768	0.242618	-1.15305	-1.00065	0.990856	0.982197	0.493406	K14066	geranyl diphosphate synthase	-	-	-	-
	PXF41110.1	E (+--++--)	general-rhythm	-0.775337	1.64529	0.356751	-0.79447	0.262417	1.09596	-0.721691	-1.06892	K04482	DNA repair protein rad51	-	-	-	-
	PXF41111.1	E (+--++--)	general-rhythm	-0.837795	0.657255	-0.520185	-1.46902	-0.572411	1.34977	1.09531	0.297078	K04797	prefoldin subunit	-	-	-	-
	PXF41116.1	E (+--++--)	general-rhythm	-0.472423	1.33683	-0.596555	-1.55286	-0.477361	1.38327	0.257667	0.121435	K14573	RRM	-	-	-	-
	PXF41119.1	E (+--++--)	general-rhythm	-0.460959	1.93502	0.290747	-1.31934	-0.992546	0.467823	0.113377	-0.0341131	-	-	-	-	-	-
	PXF41131.1	E (+--++--)	general-rhythm	-0.64936	1.219	-0.888774	-1.16097	-0.673282	1.33684	0.844617	-0.028065	-	-	-	-	-	-
	PXF41139.1	E (+--++--)	general-rhythm	-0.906438	0.681362	-0.459501	-1.35723	-0.781853	1.34875	1.00465	0.470262	-	Chromosome 16 open reading frame 58	-	-	-	-
	PXF41140.1	E (+--++--)	general-rhythm	0.395869	0.538903	-0.977771	-2.06089	0.365624	0.93703	0.492456	0.308781	-	Cytochrome P450	-	-	-	-
	PXF41275.1	E (+--++--)	general-rhythm	-0.697775	1.12919	-0.542128	-1.65959	-0.00311786	1.21912	0.801558	-0.247258	K10761	tRNAHis guanylyltransferase	-	-	-	-
	PXF41300.1	E (+--++--)	general-rhythm	-0.346858	1.35921	-0.992476	-1.29416	-0.146794	1.38166	0.489325	-0.449904	K20360	TBC	-	-	-	-
	PXF41302.1	E (+--++--)	general-rhythm	-1.41769	1.43225	0.0366643	-1.11478	-0.625318	0.835541	0.77414	0.0792011	-	-	-	-	-	-
	PXF41333.1	E (+--++--)	general-rhythm	-1.22335	1.452	-0.42022	-0.588813	-0.279076	1.48584	0.284461	-0.710845	K15280	Solute carrier family 35 member C2	-	-	-	-
	PXF41378.1	E (+--++--)	general-rhythm	-0.419382	0.798997	-0.504287	-1.92482	0.0698607	1.28182	0.758211	-0.060405	K10800	single-strand-selective monofunctional uracil-DNA glycosylase 1	-	-	-	-
	PXF41388.1	E (+--++--)	general-rhythm	-0.403307	1.28437	-0.675613	-1.05784	-1.00522	1.16757	1.05231	-0.362263	K00941	Phosphomethylpyrimidine kinase	-	-	-	-
	PXF41391.1	E (+--++--)	general-rhythm	-0.32279	1.22129	-0.96505	-1.74282	-0.0886535	0.918163	0.718586	0.261277	K01736	chorismate synthase	-	-	-	-
	PXF41403.1	E (+--++--)	general-rhythm	-0.494148	0.580973	-0.633367	-1.68934	-0.221474	1.42514	1.04072	-0.00850581	-	-	-	-	-	-
	PXF41431.1	E (+--++--)	general-rhythm	0.848096	1.24799	0.456656	-1.80839	-0.683304	0.62526	-0.068312	-0.61799	-	WD domain, G-beta repeat	-	-	-	-
	PXF41432.1	E (+--++--)	general-rhythm	-0.180616	1.70248	-0.181753	-0.896713	-0.78488	1.24508	0.121487	-1.02508	K20870	exostosin family	-	-	-	-
	PXF41462.1	E (+--++--)	general-rhythm	0.576678	1.57713	0.00722818	-0.462581	0.166094	0.506213	-0.525091	-1.84567	K16302	Inherit from opiNOG: Cyclin m2	-	-	-	-
	PXF41492.1	E (+--++--)	general-rhythm	-0.556418	0.544747	0.176074	-1.61252	-0.938848	1.22848	1.17119	-0.0127005	K09571	Peptidyl-prolyl cis-trans isomerase	-	-	-	-
	PXF41522.1	E (+--++--)	general-rhythm	-1.00812	1.43753	-0.305123	-1.40274	-0.688478	0.903696	0.548052	0.515175	-	hydrolase, family 31	-	-	-	-
	PXF41542.1	E (+--++--)	general-rhythm	-0.816983	0.685267	-0.173613	-1.67263	-0.53627	1.30162	1.00512	0.207481	K15104	Mitochondrial carrier protein	-	-	-	-
	PXF41548.1	E (+--++--)	general-rhythm	-0.93241	1.19569	-0.522793	-1.54342	-0.480531	0.93572	0.797949	0.5498	K02912	60S ribosomal protein	-	-	-	-
	PXF41550.1	E (+--++--)	general-rhythm	0.233823	1.52129	0.0590955	-2.04025	0.121872	0.48917	0.0688932	-0.45389	-	-	-	-	-	-
	PXF41565.1	E (+--++--)	general-rhythm	-0.91188	2.07814	-0.110236	-0.449149	-0.278951	0.864492	-0.372786	-0.819629	K01889	Ferredoxin-fold anticodon binding domain	-	-	-	-
	PXF41581.1	E (+--++--)	general-rhythm	-0.911473	1.43994	-0.592325	-1.20615	-0.697368	1.23994	0.393677	0.333757	-	-	-	-	-	-
	PXF41614.1	E (+--++--)	general-rhythm	1.29861	1.48079	-1.03142	-1.03274	-0.908502	0.382773	-0.0769671	-0.112548	-	-	-	-	-	-
	PXF41659.1	E (+--++--)	general-rhythm	-0.838311	1.00762	-0.97424	-1.18834	-0.0648967	1.63453	0.49021	-0.0665738	K14823	Eukaryotic rRNA processing protein EBP2	-	-	-	-
	PXF41679.1	E (+--++--)	general-rhythm	-0.724304	1.35456	-0.269089	-1.51306	-0.713965	1.25036	0.397861	0.217638	K18655	ATPdependent RNA helicase	-	-	-	-
	PXF41702.1	E (+--++--)	general-rhythm	1.06889	1.76797	-0.497139	-1.13649	-0.289356	0.382877	-0.401492	-0.895254	-	Bestrophin, RFP-TM, chloride channel	-	-	-	-
	PXF41718.1	E (+--++--)	general-rhythm	-1.16947	1.70308	-0.422698	-0.854957	0.327996	0.778961	0.540355	-0.903264	K00275	pyridoxamine 5-phosphate	-	-	-	-
	PXF41735.1	E (+--++--)	general-rhythm	-0.798925	1.92943	-0.392645	-0.792381	0.0858128	0.974365	-0.0586633	-0.946992	-	alpha-dioxygenase	-	-	-	-
	PXF41773.1	E (+--++--)	general-rhythm	-0.585581	1.09177	-0.642288	-1.89226	0.0956268	0.986254	0.618471	0.32801	-	-	-	-	-	-
	PXF41782.1	E (+--++--)	general-rhythm	-0.582814	0.893199	-0.446655	-1.22537	-0.710567	1.43179	1.15731	-0.516905	K00767	Quinolinate phosphoribosyltransferase	-	-	-	-
	PXF41877.1	E (+--++--)	general-rhythm	-0.776519	1.5888	-0.48884	-1.25023	-0.577982	1.04369	0.75066	-0.289584	-	-	-	-	-	-
	PXF41933.1	E (+--++--)	general-rhythm	-0.399448	0.94406	-0.780062	-1.63016	-0.375708	1.31842	0.896193	0.0267114	K21813	endonuclease	-	-	-	-
	PXF41937.1	E (+--++--)	general-rhythm	-0.862282	1.71528	-0.547647	-0.672633	-0.441365	1.43423	-0.0735891	-0.551994	K10753	ASF1 anti-silencing function 1 homolog	-	-	-	-
	PXF41972.1	E (+--++--)	general-rhythm	-1.10371	1.19968	0.104802	-1.35626	-0.910782	1.02608	0.70558	0.334611	K02998	Required for the assembly and or stability of the 40S ribosomal subunit. Required for the processing of the 20S rRNA- precursor to mature 18S rRNA in a late step of the maturation of 40S ribosomal subunits	-	-	-	-
	PXF42007.1	E (+--++--)	general-rhythm	-1.08415	1.25828	-0.686462	-1.36888	0.0212347	1.285	0.486599	0.0883773	-	-	-	-	-	-
	PXF42008.1	E (+--++--)	general-rhythm	-0.665345	0.583932	-0.696278	-1.78408	0.688042	1.37412	0.426133	0.0734807	K07565	Required for proper 34S pre-rRNA processing and 60S ribosome subunit assembly (By similarity)	-	-	-	-
	PXF42038.1	E (+--++--)	general-rhythm	0.725779	1.38205	-1.0039	-1.7358	0.00957642	0.730717	-0.019246	-0.0891817	K03065	26S protease regulatory subunit 6A	-	-	-	-
	PXF42070.1	E (+--++--)	general-rhythm	-0.971306	0.513487	-0.108828	-1.62561	0.157353	1.35564	1.06255	-0.38328	K05369	Catalyzes the two-electron reduction of biliverdin IX- alpha at the C15 methine bridge (By similarity)	-	-	-	-
	PXF42094.1	E (+--++--)	general-rhythm	-0.974867	1.04282	-0.580993	-1.44416	0.704272	1.30223	0.391284	-0.440578	K18160	NADH ubiquinone oxidoreductase family protein	-	-	-	-
	PXF42095.1	E (+--++--)	general-rhythm	-0.740021	0.971804	-0.732916	-1.22531	-0.607409	1.62783	0.670345	0.0356712	K09487	heat shock protein	-	-	-	-
	PXF42099.1	E (+--++--)	general-rhythm	-1.19751	1.45595	-0.191547	-0.974109	-0.739045	1.36971	0.143952	0.132598	-	Translin family	-	-	-	-
	PXF42164.1	E (+--++--)	general-rhythm	-0.737756	1.00838	-0.881152	-1.18103	-0.823205	1.28942	0.819329	0.506005	-	-	-	-	-	-
	PXF42166.1	E (+--++--)	general-rhythm	-0.505292	0.734894	-0.432737	-1.59135	-0.521325	1.29775	1.21995	-0.201892	-	Protein of unknown function (DUF3119)	-	-	-	-
	PXF42180.1	E (+--++--)	general-rhythm	-0.885646	1.18049	-0.285175	-1.53343	-0.657494	1.12695	0.783304	0.271003	K05954	Prenyltransferase and squalene oxidase repeat	-	-	-	-
	PXF42189.1	E (+--++--)	general-rhythm	-1.21458	1.23785	-0.300238	-1.33832	-0.427966	1.24361	0.575682	0.223956	-	ACN9 homolog (S. cerevisiae)	-	-	-	-
	PXF42245.1	E (+--++--)	general-rhythm	0.0970781	0.806074	-0.00993558	-2.26061	-0.289334	0.941313	0.405985	0.30943	-	UTP-glucose-1-phosphate uridylyltransferase	-	-	-	-
	PXF42280.1	E (+--++--)	general-rhythm	-0.681588	1.56368	-0.546058	-0.790716	-0.600315	1.60968	-0.101782	-0.452902	K02325	DNA polymerase epsilon subunit	-	-	-	-
	PXF42283.1	E (+--++--)	general-rhythm	-0.96117	1.22509	0.0160789	-1.62296	-0.626126	0.912856	0.809073	0.247158	-	Glycosyltransferase family 25 (LPS biosynthesis protein)	-	-	-	-
	PXF42314.1	E (+--++--)	general-rhythm	-0.562837	1.09183	-0.494126	-1.69861	-0.334216	1.4168	0.48268	0.0984797	-	IKI3 family	-	-	-	-
	PXF42335.1	E (+--++--)	general-rhythm	-1.02205	1.084	0.35712	-1.40318	-1.07934	0.934283	0.629929	0.49924	K03934	NADH dehydrogenase (ubiquinone) Fe-S protein 1, 75kDa (NADH-coenzyme Q reductase)	-	-	-	-
	PXF42351.1	E (+--++--)	general-rhythm	-0.23372	0.757102	-0.649012	-1.64363	-0.282281	1.50024	0.894946	-0.343652	K09710	Functions as a ribosomal silencing factor. Interacts with ribosomal protein L14 (rplN), blocking formation of intersubunit bridge B8. Prevents association of the 30S and 50S ribosomal subunits and the formation of functional ribosomes, thus repressing translation (By similarity)	-	-	-	-
	PXF42353.1	E (+--++--)	general-rhythm	-0.130824	0.702907	-0.520397	-1.77039	-0.896203	0.897709	0.869743	0.847459	-	-	-	-	-	-
	PXF42400.1	E (+--++--)	general-rhythm	-0.202713	0.687552	-1.20998	-1.64495	-0.00212502	1.16407	0.944224	0.263921	K11434	Protein arginine n-methyltransferase	-	-	-	-
	PXF42403.1	E (+--++--)	general-rhythm	-0.83917	1.62859	-0.3567	-0.777355	-0.772271	1.4882	-0.0593579	-0.311936	K02685	DNA primase large	-	-	-	-
	PXF42404.1	E (+--++--)	general-rhythm	-0.6247	1.26151	-0.460914	-1.73836	-0.168574	1.25626	0.417246	0.057537	K03253	Component of the eukaryotic translation initiation factor 3 (eIF-3) complex, which is involved in protein synthesis and, together with other initiation factors, stimulates binding of mRNA and methionyl-tRNAi to the 40S ribosome (By similarity)	-	-	-	-
	PXF42422.1	E (+--++--)	general-rhythm	-0.64995	1.89135	-0.967209	-1.07212	0.086741	0.896017	0.117326	-0.302156	-	-	-	-	-	-
	PXF42445.1	E (+--++--)	general-rhythm	-0.83885	1.14629	-0.363224	-1.52529	-0.63301	1.14629	0.879679	0.188109	K02957	40S ribosomal protein S15a	-	-	-	-
	PXF42447.1	E (+--++--)	general-rhythm	-0.88547	1.09447	-0.17267	-1.48973	-0.880704	1.00286	0.890887	0.440358	K02889	ribosomal protein L21	-	-	-	-
	PXF42482.1	E (+--++--)	general-rhythm	-0.72099	1.88723	-0.389996	-0.785649	-0.281746	0.975399	0.322834	-1.00708	-	-	-	-	-	-
	PXF42556.1	E (+--++--)	general-rhythm	-0.780545	1.19993	-0.18031	-1.56515	-0.731035	1.25023	0.554629	0.252253	-	Vacuolar protein sorting protein Vps66	-	-	-	-
	PXF42568.1	E (+--++--)	general-rhythm	-1.07979	1.63764	0.00756258	-1.07036	-0.89513	0.950785	0.5411	-0.0918096	K18723	GLE1 RNA export mediator homolog (yeast)	-	-	-	-
	PXF42591.1	E (+--++--)	general-rhythm	0.258063	0.567489	-0.227576	-2.17612	-0.147157	0.954362	0.930643	-0.159702	K07783	Solute carrier family 37 (glycerol-3-phosphate transporter), member	-	-	-	-
	PXF42624.1	E (+--++--)	general-rhythm	-0.940413	1.63006	-0.328704	-0.920285	-0.860843	1.31015	0.196382	-0.0863429	K13667	O-glucosyltransferase 1	-	-	-	-
	PXF42634.1	E (+--++--)	general-rhythm	-0.0921109	1.06141	-1.06776	-1.59042	-0.491697	1.09728	0.826973	0.256328	-	Complex I intermediate-associated protein 30 (CIA30)	-	-	-	-
	PXF42640.1	E (+--++--)	general-rhythm	-0.609642	1.95479	-0.659507	-0.97609	-0.641959	1.00238	-0.0282271	-0.0417521	K07199	-	-	-	-	-
	PXF42652.1	E (+--++--)	general-rhythm	-1.12196	0.919902	-0.265012	-1.36664	-0.767619	1.12277	0.823359	0.655196	K17790	-	-	-	-	-
	PXF42788.1	E (+--++--)	general-rhythm	-1.14706	0.989978	-0.161618	-1.32454	-0.697526	1.21108	0.97247	0.157209	K20303	trafficking protein particle complex	-	-	-	-
	PXF42790.1	E (+--++--)	general-rhythm	-0.54578	1.27026	-0.190297	-1.75711	-0.393385	0.964727	0.903362	-0.251782	K00568	Non-specific O-methyltransferase that catalyzes the 2 O- methylation steps in the ubiquinone biosynthetic pathway (By similarity)	-	-	-	-
	PXF42810.1	E (+--++--)	general-rhythm	-0.580802	0.870181	-0.581695	-1.82502	-0.105765	1.32052	0.643752	0.258827	K10844	excision repair cross-complementing rodent repair deficiency, complementation group 2	-	-	-	-
	PXF42811.1	E (+--++--)	general-rhythm	-0.753463	1.64884	-0.54097	-1.12882	-0.572552	1.32354	0.194608	-0.171173	K10738	dna replication licensing factor	-	-	-	-
	PXF42812.1	E (+--++--)	general-rhythm	-0.973416	0.848398	-0.174055	-1.63306	-0.361516	1.34007	0.833398	0.120179	K00228	Key enzyme in heme biosynthesis. Catalyzes the oxidative decarboxylation of propionic acid side chains of rings A and B of coproporphyrinogen III (By similarity)	-	-	-	-
	PXF42845.1	E (+--++--)	general-rhythm	-0.367498	0.810486	0.132728	-1.898	0.193914	1.25884	0.626583	-0.757051	-	Choline dehydrogenase	-	-	-	-
	PXF42904.1	E (+--++--)	general-rhythm	-0.764687	1.61056	-0.17814	-0.978614	-0.949475	1.10141	0.673067	-0.514116	K11662	Actin	-	-	-	-
	PXF42936.1	E (+--++--)	general-rhythm	-0.831427	0.543902	0.39673	-2.11806	0.318502	0.832614	0.750428	0.107306	-	zinc finger	-	-	-	-
	PXF42987.1	E (+--++--)	general-rhythm	-1.14221	1.04648	-0.538593	-1.31502	-0.346043	1.33903	0.802857	0.153498	K01262	X-prolyl aminopeptidase (aminopeptidase P) 3	-	-	-	-
	PXF42988.1	E (+--++--)	general-rhythm	-0.779397	0.939728	-0.588485	-1.40845	-0.488948	1.54893	0.734425	0.0421905	K03868	RING	-	-	-	-
	PXF43032.1	E (+--++--)	general-rhythm	0.66834	0.696986	-1.17953	-1.93815	0.514195	0.616301	0.513714	0.108145	K00028	Malic enzyme	-	-	-	-
	PXF43091.1	E (+--++--)	general-rhythm	-1.03733	1.13518	-0.222424	-1.31788	-0.90814	1.03982	0.860351	0.450428	K09495	t-complex protein 1	-	-	-	-
	PXF43092.1	E (+--++--)	general-rhythm	-1.07324	1.14421	-0.321347	-1.34623	-0.782043	0.993756	0.873046	0.511845	K10752	Histone-binding protein RBBP4 or subunit C of CAF1 complex	-	-	-	-
	PXF43159.1	E (+--++--)	general-rhythm	-0.761533	0.339795	-0.444518	-1.49415	-0.726297	1.2757	1.10517	0.705837	K11672	chromatin remodeling complex subunit (Arp5)	-	-	-	-
	PXF43169.1	E (+--++--)	general-rhythm	-0.687617	1.80459	-0.373627	-0.961362	-0.894046	1.05044	0.419527	-0.357901	K17262	CAP-Gly domain	-	-	-	-
	PXF43187.1	E (+--++--)	general-rhythm	-0.939501	0.87204	-0.0388648	-1.62772	-0.619017	1.25035	0.826451	0.276267	K00006	Glycerol-3-Phosphate DeHydrogenase	-	-	-	-
	PXF43188.1	E (+--++--)	general-rhythm	-0.99417	0.710658	0.188466	-1.6083	-0.674102	1.15079	1.03368	0.192978	K11717	Cysteine desulfurase	-	-	-	-
	PXF43192.1	E (+--++--)	general-rhythm	-0.974838	1.15486	-0.242542	-1.43831	-0.69958	1.25408	0.671306	0.275025	K11131	DKCLD (NUC011) domain	-	-	-	-
	PXF43208.1	E (+--++--)	general-rhythm	-0.369392	0.980528	-0.878044	-1.89977	0.643508	0.887482	0.560998	0.0746912	K10846	HhH2	-	-	-	-
	PXF43253.1	E (+--++--)	general-rhythm	-0.0180898	0.531158	-0.317007	-0.930226	-0.632357	1.87092	0.676324	-1.18072	-	-	-	-	-	-
	PXF43299.1	E (+--++--)	general-rhythm	-0.805677	0.9338	-0.519842	-1.31269	-0.592123	1.71926	0.367418	0.209858	K14572	ATPase family associated with various cellular activities (AAA)	-	-	-	-
	PXF43338.1	E (+--++--)	general-rhythm	-0.373751	1.33466	-0.535344	-1.12954	-1.00983	1.53942	0.323578	-0.149197	K14787	Multiple RNA-binding domain-containing protein	-	-	-	-
	PXF43352.1	E (+--++--)	general-rhythm	0.461382	1.03689	-1.31149	-1.73343	0.139012	0.911741	0.33053	0.165363	K14842	NSA2 ribosome biogenesis homolog (S. cerevisiae)	-	-	-	-
	PXF43356.1	E (+--++--)	general-rhythm	1.05273	1.33384	-0.189234	-0.32014	0.0848673	0.680617	-1.24387	-1.39882	K15323	tRNA intron endonuclease, catalytic C-terminal domain	-	-	-	-
	PXF43372.1	E (+--++--)	general-rhythm	0.42452	0.699256	-1.45617	-1.59701	0.812392	0.902211	0.392804	-0.178001	K14168	Cytoplasmic tRNA 2-thiolation protein	-	-	-	-
	PXF43373.1	E (+--++--)	general-rhythm	0.0494931	1.12325	-1.10028	-1.76392	0.232726	0.925575	0.691347	-0.158185	-	Beta-propeller repeat	-	-	-	-
	PXF43389.1	E (+--++--)	general-rhythm	0.400272	1.21322	-1.03325	-1.63645	-0.312721	1.22012	0.185666	-0.0368594	-	laminin G sub domain 2	-	-	-	-
	PXF43437.1	E (+--++--)	general-rhythm	-0.0458479	0.841293	-1.05253	-1.82807	-0.0732518	1.14525	0.578192	0.43496	K13238	Ubiquitin carboxyl-terminal hydrolase	-	-	-	-
	PXF43467.1	E (+--++--)	general-rhythm	-0.141812	1.03031	-0.882789	-1.7741	-0.0863698	1.34658	0.398522	0.109655	K02896	ribosome biogenesis protein	-	-	-	-
	PXF43570.1	E (+--++--)	general-rhythm	0.359406	0.881895	-1.38127	-1.5769	0.434077	1.19293	0.248714	-0.158856	-	Protein disulfide isomerase family A, member	-	-	-	-
	PXF43574.1	E (+--++--)	general-rhythm	-0.224128	1.04357	-0.721835	-1.59163	-0.241489	1.43253	0.721598	-0.418619	-	-	-	-	-	-
	PXF43576.1	E (+--++--)	general-rhythm	-1.00528	0.418564	-0.533872	-1.49508	-0.212944	1.5108	0.879997	0.437817	-	Chloroplast envelope protein translocase (CEPT or Tic-Toc) family protein	-	-	-	-
	PXF43612.1	E (+--++--)	general-rhythm	-0.317506	0.732254	-0.844523	-1.80374	-0.205941	1.29154	0.690052	0.457867	K03251	Component of the eukaryotic translation initiation factor 3 (eIF-3) complex, which is involved in protein synthesis and, together with other initiation factors, stimulates binding of mRNA and methionyl-tRNAi to the 40S ribosome (By similarity)	-	-	-	-
	PXF43659.1	E (+--++--)	general-rhythm	-0.493614	1.15756	-0.371765	-1.64057	-0.53788	1.48946	0.208234	0.188572	K20967	molybdenum cofactor	-	-	-	-
	PXF43662.1	E (+--++--)	general-rhythm	-1.15656	1.2507	0.0900577	-1.23977	-0.904849	1.20161	0.414573	0.344239	K11338	RuvB-like 2 (E. coli)	-	-	-	-
	PXF43666.1	E (+--++--)	general-rhythm	-0.945212	1.23153	-0.288573	-1.44726	-0.570905	1.24966	0.722622	0.0481321	K02986	One of the primary rRNA binding proteins, it binds directly to 16S rRNA where it nucleates assembly of the body of the 30S subunit (By similarity)	-	-	-	-
	PXF43670.1	E (+--++--)	general-rhythm	-1.21381	1.32228	-0.188147	-1.0454	-0.88625	1.08762	0.818944	0.104757	-	Isocitrate lyase family	-	-	-	-
	PXF43681.1	E (+--++--)	general-rhythm	-0.574929	0.858754	-0.579419	-1.5067	-0.246491	1.62811	0.723249	-0.302578	-	-	-	-	-	-
	PXF43695.1	E (+--++--)	general-rhythm	-0.803512	1.04022	-0.72653	-1.57398	-0.313328	1.06074	0.955924	0.360459	K03355	anaphase-promoting complex subunit	-	-	-	-
	PXF43712.1	E (+--++--)	general-rhythm	-0.8826	1.16692	0.03117	-1.62691	-0.765326	1.0387	0.582765	0.455284	K10865	Calcineurin-like phosphoesterase	-	-	-	-
	PXF43724.1	E (+--++--)	general-rhythm	-0.800832	1.19693	-0.327422	-1.51242	-0.778066	0.99794	0.912936	0.310942	K02934	ribosomal protein L6	-	-	-	-
	PXF43725.1	E (+--++--)	general-rhythm	-0.644849	1.17478	-0.544164	-1.72191	-0.260918	1.18773	0.666086	0.143249	K02973	Ribosomal protein S23	-	-	-	-
	PXF43806.1	E (+--++--)	general-rhythm	-1.00179	1.23466	-0.206177	-1.34752	-0.906324	1.00919	0.735686	0.482271	K09497	T-complex protein 1 subunit	-	-	-	-
	PXF43843.1	E (+--++--)	general-rhythm	-1.33337	0.937477	-0.147341	-0.928603	-0.829648	1.32993	1.00068	-0.02912	-	exodeoxyribonuclease III	-	-	-	-
	PXF43858.1	E (+--++--)	general-rhythm	-0.33712	0.627414	-1.0131	-1.64659	-0.409246	1.02267	0.880768	0.875203	K03249	Component of the eukaryotic translation initiation factor 3 (eIF-3) complex, which is involved in protein synthesis and, together with other initiation factors, stimulates binding of mRNA and methionyl-tRNAi to the 40S ribosome (By similarity)	-	-	-	-
	PXF43870.1	E (+--++--)	general-rhythm	-0.681561	0.702661	-0.492379	-1.5357	-0.663761	1.49356	0.784512	0.392663	K22698	Cooperates with the reticulon proteins and tubule- shaping DP1 family proteins to generate and maintain the structure of the tubular endoplasmic reticulum network. Has GTPase activity, which is required for its function in ER organization (By similarity)	-	-	-	-
	PXF43881.1	E (+--++--)	general-rhythm	-0.262027	0.963984	-1.12918	-1.64538	-0.0520691	1.22391	0.688483	0.212279	-	Protein phosphatase 1 regulatory subunit	-	-	-	-
	PXF43889.1	E (+--++--)	general-rhythm	-0.323805	1.70002	-1.17909	-1.23505	-0.244365	0.926244	0.410894	-0.0548456	K18156	Has a dual role in the assembly of mitochondrial ATPase. Acts as a protease that removes N-terminal residues of mitochondrial ATPase CF(0) subunit 6 at the intermembrane space side. Also involved in the correct assembly of the membrane- embedded ATPase CF(0) particle, probably mediating association of subunit 6 with the subunit 9 ring (By similarity)	-	-	-	-
	PXF43899.1	E (+--++--)	general-rhythm	-0.226073	1.45393	-0.32652	-0.383417	0.115093	1.16703	-0.00950754	-1.79054	K13102	KIN, antigenic determinant of recA protein homolog (mouse)	-	-	-	-
	PXF43910.1	E (+--++--)	general-rhythm	-0.427371	0.874976	-0.555372	-1.76142	-0.0885019	1.266	0.974703	-0.283008	K14759	Catalyzes the thiamine diphosphate-dependent decarboxylation of 2-oxoglutarate and the subsequent addition of the resulting succinic semialdehyde-thiamine pyrophosphate anion to isochorismate to yield 2-succinyl-5-enolpyruvyl-6-hydroxy-3- cyclohexene-1-carboxylate (SEPHCHC) (By similarity)	-	-	-	-
	PXF43911.1	E (+--++--)	general-rhythm	-0.80891	0.749617	-0.808249	-1.20553	-0.844825	1.23038	0.957219	0.730304	-	Peptidase S8 and S53 subtilisin kexin sedolisin	-	-	-	-
	PXF43912.1	E (+--++--)	general-rhythm	-0.747592	1.28185	-0.439408	-1.47284	-0.575485	1.35953	0.496624	0.0973247	K03165	DNA Topoisomerase	-	-	-	-
	PXF43963.1	E (+--++--)	general-rhythm	0.0911205	0.735952	-0.520887	-1.89501	-0.0730757	1.4264	0.627644	-0.39215	K17679	DEAD-box ATP-dependent RNA helicase	-	-	-	-
	PXF43979.1	E (+--++--)	general-rhythm	0.511672	1.06809	-1.04997	-1.19778	-1.11041	1.14685	0.711112	-0.0795607	-	Protein of unknown function (DUF3529)	-	-	-	-
	PXF43994.1	E (+--++--)	general-rhythm	-0.371565	1.86441	-0.474488	-0.967949	-0.883208	1.15067	0.0271298	-0.344998	K00548	betaine-homocysteine S-methyltransferase	-	-	-	-
	PXF43998.1	E (+--++--)	general-rhythm	-0.860206	0.833108	-0.421874	-1.17259	-0.898407	1.49906	0.978212	0.042701	-	elongation factor 1 homolog	-	-	-	-
	PXF44065.1	E (+--++--)	general-rhythm	0.997998	1.48384	-1.19877	-1.21339	-0.453969	0.779927	-0.187561	-0.208083	-	Cleft lip and palate transmembrane protein 1 (CLPTM1)	-	-	-	-
	PXF44069.1	E (+--++--)	general-rhythm	-0.694192	1.02929	-0.461453	-1.67339	-0.558605	1.17711	0.749076	0.432163	K02898	Ribosomal protein	-	-	-	-
	PXF44099.1	E (+--++--)	general-rhythm	-0.798563	1.16165	-0.337476	-1.35543	-1.0239	1.04318	0.83757	0.472966	-	Prostaglandin E synthase 3 (Cytosolic)	-	-	-	-
	PXF44106.1	E (+--++--)	general-rhythm	-0.192998	1.30496	-0.741534	-1.71133	-0.324558	1.26258	0.220502	0.182375	K14564	Nucleolar protein	-	-	-	-
	PXF44108.1	E (+--++--)	general-rhythm	-0.199791	0.590373	-1.09947	-1.82519	0.227989	1.11382	0.780567	0.411709	K03941	NADH-ubiquinone oxidoreductase 23 kDa subunit, mitochondrial	-	-	-	-
	PXF44144.1	E (+--++--)	general-rhythm	-1.41413	1.08704	0.0549865	-1.16447	-0.775488	1.09018	0.703058	0.41882	-	Protein of unknown function (DUF3228)	-	-	-	-
	PXF44188.1	E (+--++--)	general-rhythm	-0.00857955	0.7708	0.393878	-2.03092	-0.281022	1.21932	0.496616	-0.560093	-	-	-	-	-	-
	PXF44192.1	E (+--++--)	general-rhythm	-0.776098	0.649549	-0.169987	-1.59649	-0.459534	1.45543	1.02572	-0.128579	-	ATP-dependent Clp protease adaptor protein ClpS	-	-	-	-
	PXF44195.1	E (+--++--)	general-rhythm	-0.800908	0.484504	0.0630257	-1.21045	-1.02657	1.61606	0.988047	-0.11371	-	Inherit from NOG: protein transport	-	-	-	-
	PXF44219.1	E (+--++--)	general-rhythm	-1.11588	1.21222	0.0275003	-1.26193	-0.934744	1.18092	0.560096	0.331818	-	-	-	-	-	-
	PXF44221.1	E (+--++--)	general-rhythm	-0.307883	0.747123	-0.872277	-1.6371	0.590972	1.46783	0.454108	-0.442771	-	HIG1 hypoxia inducible domain family, member	-	-	-	-
	PXF44333.1	E (+--++--)	general-rhythm	0.650445	1.52146	-1.26954	-1.31093	-0.518229	0.783394	0.211799	-0.0684032	K15378	solute carrier family 45 member	-	-	-	-
	PXF44351.1	E (+--++--)	general-rhythm	0.53466	1.08919	0.656591	-1.54531	-1.22348	0.715324	0.467188	-0.694156	-	-	-	-	-	-
	PXF44410.1	E (+--++--)	general-rhythm	-0.19278	1.06119	-1.13933	-1.55098	0.037026	1.33726	0.572589	-0.124983	-	-	-	-	-	-
	PXF44411.1	E (+--++--)	general-rhythm	-0.0367035	0.689182	-1.09546	-1.66484	-0.0981204	1.48867	0.544284	0.17299	K14835	Ribosomal RNA methyltransferase	-	-	-	-
	PXF44419.1	E (+--++--)	general-rhythm	-0.772329	1.24035	-0.851324	-1.50027	-0.0196981	1.30726	0.33368	0.262342	-	Family with sequence similarity 96, member	-	-	-	-
	PXF44518.1	E (+--++--)	general-rhythm	-0.738141	1.00605	-0.667792	-1.57185	-0.410988	1.23414	0.869852	0.278729	K02868	ribosomal L5P family C-terminus	-	-	-	-
	PXF44519.1	E (+--++--)	general-rhythm	-0.699872	1.2922	-0.62397	-1.5287	-0.45937	1.21216	0.635864	0.171686	K03978	GTP-binding protein	-	-	-	-
	PXF44520.1	E (+--++--)	general-rhythm	-0.70446	1.56055	-0.643912	-1.12824	-0.600886	1.35636	0.36943	-0.208838	-	Taurine catabolism dioxygenase TauD, TfdA family	-	-	-	-
	PXF44521.1	E (+--++--)	general-rhythm	-0.0485768	1.25965	-0.970795	-1.69837	-0.0494448	1.23816	0.212943	0.0564311	K14521	N-acetyltransferase 10 (GCN5-related)	-	-	-	-
	PXF44551.1	E (+--++--)	general-rhythm	-1.33472	0.688334	-0.130653	-1.20263	-0.673409	1.36825	0.897726	0.387099	-	Protein of unknown function (DUF3727)	-	-	-	-
	PXF44556.1	E (+--++--)	general-rhythm	-1.11756	1.31728	-0.00517262	-1.31492	-0.852454	1.01128	0.674581	0.286967	K02885	ribosomal protein L19	-	-	-	-
	PXF44578.1	E (+--++--)	general-rhythm	0.167746	0.969293	-1.26276	-1.68505	0.166489	1.20906	0.30164	0.133577	K02202	cyclin-dependent kinase	-	-	-	-
	PXF44579.1	E (+--++--)	general-rhythm	-0.00734295	0.923493	-1.00013	-1.74659	-0.026213	1.39962	0.355345	0.101812	-	-	-	-	-	-
	PXF44585.1	E (+--++--)	general-rhythm	-1.37817	1.3438	-0.262722	-1.06891	-0.467702	1.31475	0.285069	0.233881	-	cms1 ribosomal small subunit homolog (yeast)	-	-	-	-
	PXF44619.1	E (+--++--)	general-rhythm	-0.905494	1.52888	-0.631929	-1.2256	-0.442054	1.29291	0.210576	0.172718	-	sequence-specific DNA binding RNA polymerase II transcription factor activity	-	-	-	-
	PXF44648.1	E (+--++--)	general-rhythm	-0.288655	0.944819	-0.808973	-1.88731	0.0463749	1.16431	0.644789	0.184642	-	-	-	-	-	-
	PXF44669.1	E (+--++--)	general-rhythm	-0.612308	0.856865	-0.710128	-1.15665	-0.308839	1.38928	1.23952	-0.697737	-	UPF0047 protein yjbQ	-	-	-	-
	PXF44675.1	E (+--++--)	general-rhythm	-0.997452	0.775569	-0.273081	-1.07067	-0.885713	1.36006	1.23593	-0.144637	K11175	phosphoribosylglycinamide formyltransferase	-	-	-	-
	PXF44680.1	E (+--++--)	general-rhythm	-0.386488	1.25874	-0.975767	-1.39987	-0.443714	1.41442	0.353272	0.179402	K12735	peptidylprolyl isomerase (cyclophilin)-like 4	-	-	-	-
	PXF44699.1	E (+--++--)	general-rhythm	-0.982302	1.17441	-0.27695	-1.40116	-0.671225	1.18227	0.869791	0.105163	K02915	ribosomal protein L34	-	-	-	-
	PXF44701.1	E (+--++--)	general-rhythm	-0.533351	1.45025	0.374466	-1.95857	-0.00376152	0.62867	0.367528	-0.325229	-	-	-	-	-	-
	PXF44709.1	E (+--++--)	general-rhythm	-1.11028	1.27085	1.24362	-1.16108	-0.616663	0.726634	0.202228	-0.555314	-	-	-	-	-	-
	PXF44710.1	E (+--++--)	general-rhythm	-0.579777	1.10907	-0.52307	-1.6864	-0.170032	1.36122	0.641274	-0.152288	K00225	L-galactono-1,4-lactone dehydrogenase	-	-	-	-
	PXF44763.1	E (+--++--)	general-rhythm	-0.457139	1.67765	-0.676707	-1.06899	-0.599937	1.39656	-0.0159364	-0.255503	K09272	Component of the FACT complex, a general chromatin factor that acts to reorganize nucleosomes. The FACT complex is involved in multiple processes that require DNA as a template such as mRNA elongation, DNA replication and DNA repair. During transcription elongation the FACT complex acts as a histone chaperone that both destabilizes and restores nucleosomal structure. It facilitates the passage of…	-	-	-	-
	PXF44770.1	E (+--++--)	general-rhythm	-1.06508	0.355376	-0.258883	-1.01975	-0.803731	1.45774	1.36402	-0.0296867	K17781	Tim10/DDP family zinc finger	-	-	-	-
	PXF44786.1	E (+--++--)	general-rhythm	-0.742709	0.605963	-0.768298	-1.31141	-0.730769	1.37003	1.02977	0.547416	K17776	Metaxin 3	-	-	-	-
	PXF44814.1	E (+--++--)	general-rhythm	-0.459649	1.04202	-0.93907	-1.60497	-0.237373	1.27421	0.72464	0.200184	K15111	mitochondrial carrier protein	-	-	-	-
	PXF44818.1	E (+--++--)	general-rhythm	-0.766735	1.30623	-0.808202	-1.2832	-0.612103	1.25889	0.588531	0.316594	-	FAD binding domain	-	-	-	-
	PXF44819.1	E (+--++--)	general-rhythm	-0.860336	0.753861	-0.536423	-1.69932	-0.320397	0.994163	0.963106	0.705341	K12598	superkiller viralicidic activity 2-like 2 (S. cerevisiae)	-	-	-	-
	PXF44841.1	E (+--++--)	general-rhythm	0.28128	1.09492	-1.25691	-1.73364	0.614093	0.839757	0.22427	-0.0637651	K12175	COP9 signalosome complex subunit	-	-	-	-
	PXF44846.1	E (+--++--)	general-rhythm	-1.04823	0.979144	-0.441356	-1.02195	-0.568559	1.45335	1.05117	-0.403568	K17434	-	-	-	-	-
	PXF44849.1	E (+--++--)	general-rhythm	-1.56848	0.998154	0.0606535	-0.861468	-0.812613	1.21464	0.794769	0.174345	K02959	Ribosomal protein S16	-	-	-	-
	PXF44864.1	E (+--++--)	general-rhythm	-0.897744	1.48378	-0.022239	-1.43419	-0.822198	0.845688	0.727792	0.119117	K02995	40S ribosomal protein S8	-	-	-	-
	PXF44871.1	E (+--++--)	general-rhythm	-1.26008	1.09106	0.141709	-1.25081	-0.922633	1.00552	0.771665	0.423563	K02989	Ribosomal protein	-	-	-	-
	PXF44933.1	E (+--++--)	general-rhythm	-1.20443	1.18994	-0.380455	-1.29161	-0.542939	1.22158	0.61665	0.391269	-	-	-	-	-	-
	PXF44934.1	E (+--++--)	general-rhythm	-0.538663	0.970506	-1.18977	-1.29661	-0.331538	1.33991	0.853759	0.192413	-	-	-	-	-	-
	PXF44936.1	E (+--++--)	general-rhythm	-1.06811	1.03459	-0.297181	-0.976718	-0.829608	1.53174	0.816845	-0.211562	-	Alpha beta hydrolase fold	-	-	-	-
	PXF45093.1	E (+--++--)	general-rhythm	0.345912	0.540091	-1.21992	-1.90691	0.47308	0.942091	0.490181	0.335469	K01937	ctp synthase	-	-	-	-
	PXF45135.1	E (+--++--)	general-rhythm	-1.42861	0.847042	-0.2632	-1.13727	-0.553091	1.37869	0.620546	0.535886	-	-	-	-	-	-
	PXF45187.1	E (+--++--)	general-rhythm	-0.84754	1.14237	-1.0646	-1.35528	0.228023	1.07891	0.886452	-0.0683465	-	PHOsphatase	-	-	-	-
	PXF45188.1	E (+--++--)	general-rhythm	-0.584344	0.732058	-0.176736	-1.92493	-0.528395	0.975414	0.853485	0.653444	K12398	adaptor-related protein complex 3, mu	-	-	-	-
	PXF45189.1	E (+--++--)	general-rhythm	-1.23475	1.14876	0.121424	-1.19424	-0.979223	0.934732	0.882912	0.320386	K17408	28S ribosomal protein	-	-	-	-
	PXF45238.1	E (+--++--)	general-rhythm	0.0132889	0.71452	-1.3556	-1.49188	0.401022	1.45374	0.373988	-0.109079	K14840	Nop53 (60S ribosomal biogenesis)	-	-	-	-
	PXF45262.1	E (+--++--)	general-rhythm	-1.14778	1.11697	0.0929944	-1.36769	-0.892924	0.971317	0.789734	0.437373	K02984	Ribosomal protein S3a, component of cytosolic 80S ribosome and 40S small subunit	-	-	-	-
	PXF45352.1	E (+--++--)	general-rhythm	-0.632714	0.946083	-0.459505	-1.47854	-0.170071	1.4554	0.912193	-0.572852	K02016	Periplasmic binding protein	-	-	-	-
	PXF45377.1	E (+--++--)	general-rhythm	-0.736246	1.0214	-0.469196	-1.65255	-0.629378	0.985681	0.752775	0.727508	K10884	X-ray repair complementing defective repair in Chinese hamster cells 6	-	-	-	-
	PXF45390.1	E (+--++--)	general-rhythm	1.10165	1.47349	-0.670939	-1.19779	-0.679538	0.907163	-0.398471	-0.535572	K20989	urea active transporter	-	-	-	-
	PXF45395.1	E (+--++--)	general-rhythm	-0.92696	2.07637	0.0885107	-0.657553	-0.0907315	0.672781	-0.22572	-0.936699	K18151	Peptidase family M28	-	-	-	-
	PXF45397.1	E (+--++--)	general-rhythm	-0.112699	0.359429	-1.05339	-1.48443	0.240673	1.86222	0.120912	0.0672867	K14857	FtsJ homolog 3 (E. coli)	-	-	-	-
	PXF45398.1	E (+--++--)	general-rhythm	-0.24635	-0.196189	-0.970751	-1.50268	-0.185219	1.56046	0.918964	0.621766	-	-	-	-	-	-
	PXF45431.1	E (+--++--)	general-rhythm	1.05724	1.0743	0.251736	-1.46393	-0.816225	0.756733	0.245769	-1.10562	-	-	-	-	-	-
	PXF45460.1	E (+--++--)	general-rhythm	-0.680273	1.06429	-0.579527	-1.60869	-0.608848	1.11669	0.755014	0.541351	K03237	eukaryotic translation initiation factor 2	-	-	-	-
	PXF45651.1	E (+--++--)	general-rhythm	-0.775097	1.63749	-0.562828	-1.20105	-0.557892	1.26082	0.236972	-0.0384182	K16570	Spc97 / Spc98 family	-	-	-	-
	PXF45663.1	E (+--++--)	general-rhythm	0.569928	1.51453	0.113003	-0.143653	0.174672	0.4134	-0.74787	-1.89401	-	-	-	-	-	-
	PXF45677.1	E (+--++--)	general-rhythm	-1.22738	1.16139	0.0410535	-1.12641	-1.02278	1.05537	0.76977	0.348993	K02897	This is one of the proteins that binds to the 5S RNA in the ribosome where it forms part of the central protuberance (By similarity)	-	-	-	-
	PXF45679.1	E (+--++--)	general-rhythm	-0.698205	1.33573	-0.562622	-1.42856	-0.446365	1.38126	0.506218	-0.0874549	K15326	-	-	-	-	-
	PXF45733.1	E (+--++--)	general-rhythm	-0.230175	1.4385	-0.823556	-1.40925	-0.79054	1.08651	0.631343	0.0971595	K01551	ATPase required for the post-translational delivery of tail-anchored (TA) proteins to the endoplasmic reticulum. Recognizes and selectively binds the transmembrane domain of TA proteins in the cytosol. This complex then targets to the endoplasmic reticulum by membrane-bound receptors, where the tail- anchored protein is released for insertion. This process is regulated by ATP binding and hydrolys…	-	-	-	-
	PXF45815.1	E (+--++--)	general-rhythm	-0.814651	1.64668	-0.559998	-1.14435	-0.521056	1.30636	0.143031	-0.0560085	-	-	-	-	-	-
	PXF45839.1	E (+--++--)	general-rhythm	1.26062	1.51507	-0.783314	-1.31614	-0.210821	0.414356	-0.151391	-0.728375	-	-	-	-	-	-
	PXF45842.1	E (+--++--)	general-rhythm	-0.355449	0.776579	-0.421277	-1.9205	-0.014874	1.47606	0.474923	-0.0154588	-	adenylate kinase	-	-	-	-
	PXF45882.1	E (+--++--)	general-rhythm	-0.494765	0.810087	0.427906	-0.743987	-0.474065	1.5463	0.506501	-1.57798	-	-	-	-	-	-
	PXF45943.1	E (+--++--)	general-rhythm	-0.246157	1.56305	-1.21119	-1.47241	0.244012	0.852788	0.273012	-0.00310912	-	Glycosyl transferase family 2	-	-	-	-
	PXF46136.1	E (+--++--)	general-rhythm	-0.83417	1.36234	-0.242749	-1.44676	-0.752774	1.12172	0.676616	0.115777	K02866	60S ribosomal protein L10	-	-	-	-
	PXF46147.1	E (+--++--)	general-rhythm	0.248242	1.42778	-0.851043	-1.6422	-0.406125	1.10952	0.252193	-0.138374	K00761	uracil phosphoribosyltransferase	-	-	-	-
	PXF46168.1	E (+--++--)	general-rhythm	-1.3092	0.819638	0.198141	-1.19945	-0.950766	1.19519	0.739482	0.506959	K10258	Trans-2,3-enoyl-CoA	-	-	-	-
	PXF46171.1	E (+--++--)	general-rhythm	-0.133864	0.752086	-1.05675	-1.92759	0.652434	0.859594	0.5926	0.261489	-	-	-	-	-	-
	PXF46173.1	E (+--++--)	general-rhythm	-0.690305	0.78243	0.0133742	-1.77626	-0.799132	0.986066	0.89059	0.593233	K08675	ATP-dependent serine protease that mediates the selective degradation of misfolded, unassembled or oxidatively damaged polypeptides as well as certain short-lived regulatory proteins in the mitochondrial matrix. May also have a chaperone function in the assembly of inner membrane protein complexes. Participates in the regulation of mitochondrial gene expression and in the maintenance of the integ…	-	-	-	-
	PXF46271.1	E (+--++--)	general-rhythm	-0.961912	1.06385	-0.349136	-1.46472	-0.342046	1.26565	0.962505	-0.174194	-	reductase	-	-	-	-
	PXF46273.1	E (+--++--)	general-rhythm	-0.881342	0.717923	-0.196774	-1.63897	-0.604132	1.2193	0.986509	0.397484	K01876	aspartyl-trna synthetase	-	-	-	-
	PXF46279.1	E (+--++--)	general-rhythm	-0.521289	1.36812	-0.797045	-1.45455	-0.497939	1.26257	0.491266	0.148871	K14556	WD repeat domain 3	-	-	-	-
	PXF46299.1	E (+--++--)	general-rhythm	-0.21958	0.998155	-0.740626	-1.51625	-0.222395	1.49496	0.736266	-0.530535	-	G_patch	-	-	-	-
	PXF46316.1	E (+--++--)	general-rhythm	-0.790784	1.38402	-0.134742	-1.43405	-0.880188	1.09634	0.624092	0.135306	-	-	-	-	-	-
	PXF46332.1	E (+--++--)	general-rhythm	0.108257	0.883539	-0.352312	-2.03607	0.27186	0.868598	0.861805	-0.605673	-	endonuclease lcl3	-	-	-	-
	PXF46347.1	E (+--++--)	general-rhythm	-1.02704	0.893371	-0.114666	-1.42363	-0.865046	1.21727	0.71594	0.603797	K22698	Cooperates with the reticulon proteins and tubule- shaping DP1 family proteins to generate and maintain the structure of the tubular endoplasmic reticulum network. Has GTPase activity, which is required for its function in ER organization (By similarity)	-	-	-	-
	PXF46406.1	E (+--++--)	general-rhythm	-0.450183	0.460454	-0.704327	-1.481	-0.494408	1.77391	0.675452	0.220098	-	CAAX amino terminal protease family	-	-	-	-
	PXF46409.1	E (+--++--)	general-rhythm	-0.305619	0.861774	-0.841729	-1.73336	0.381764	1.46435	0.356505	-0.183684	K12618	5'-3' exoribonuclease	-	-	-	-
	PXF46520.1	E (+--++--)	general-rhythm	-1.17476	0.942027	-0.196675	-1.30091	-0.815654	1.12311	0.888242	0.534627	K02940	ribosomal protein l9	-	-	-	-
	PXF46562.1	E (+--++--)	general-rhythm	-1.10329	1.79106	-0.0563233	-0.715566	-0.518376	1.01673	0.372275	-0.786515	-	Protein of unknown function (DUF3128)	-	-	-	-
	PXF46563.1	E (+--++--)	general-rhythm	-1.01857	1.06043	-0.502628	-0.814317	-0.677256	1.82657	0.30715	-0.181378	K03086	Sigma factors are initiation factors that promote the attachment of RNA polymerase to specific initiation sites and are then released (By similarity)	-	-	-	-
	PXF46570.1	E (+--++--)	general-rhythm	0.653256	1.65847	0.235637	-0.804193	-0.25887	0.572573	-0.476053	-1.58082	-	-	-	-	-	-
	PXF46573.1	E (+--++--)	general-rhythm	-0.286657	1.25934	-0.743569	-1.66566	-0.24077	1.35917	0.314996	0.00314203	K02258	cytochrome c oxidase assembly	-	-	-	-
	PXF46613.1	E (+--++--)	general-rhythm	-1.10969	1.31334	-0.466023	-1.22513	-0.616127	1.25161	0.516842	0.335172	K02976	Ribosomal protein s26	-	-	-	-
	PXF46642.1	E (+--++--)	general-rhythm	-0.612104	1.59968	-0.869749	-1.31422	-0.268362	1.21156	0.199964	0.053234	K03257	DEAD/DEAH box helicase	-	-	-	-
	PXF46661.1	E (+--++--)	general-rhythm	-0.738867	1.24386	-0.672497	-1.06064	-0.686772	1.56553	0.590698	-0.241304	K03657	ATP-dependent DNA helicase pcra	-	-	-	-
	PXF46726.1	E (+--++--)	general-rhythm	-0.318943	1.37639	-0.744373	-1.5555	-0.584327	1.18634	0.515442	0.124968	K12880	WD40-like Beta Propeller Repeat	-	-	-	-
	PXF46801.1	E (+--++--)	general-rhythm	0.0883175	1.59163	-0.894163	-1.31219	-0.00253146	0.977355	0.439777	-0.888202	K15627	Alveolar soft part sarcoma chromosome region, candidate 1	-	-	-	-
	PXF46803.1	E (+--++--)	general-rhythm	-0.0163313	0.431308	-0.977565	-1.89967	0.0662632	1.14745	0.897093	0.351448	K01900	ligase, ADP-forming, beta subunit	-	-	-	-
	PXF46807.1	E (+--++--)	general-rhythm	-0.0705952	1.32245	-0.0147692	-2.08357	-0.20876	0.841492	0.361947	-0.148196	-	-	-	-	-	-
	PXF46817.1	E (+--++--)	general-rhythm	-0.235246	1.03555	-0.828371	-1.76442	-0.4726	0.968434	0.83682	0.459828	K10599	Prp19/Pso4-like	-	-	-	-
	PXF46835.1	E (+--++--)	general-rhythm	-0.308867	1.95844	-0.71922	-1.27924	0.197029	0.690223	0.0880527	-0.626414	K13345	peroxisome biogenesis protein 12-like	-	-	-	-
	PXF46869.1	E (+--++--)	general-rhythm	-0.935297	1.23316	-0.730433	-1.33988	-0.207668	1.4084	0.492703	0.0790179	K01922	phosphopantothenate-cysteine ligase	-	-	-	-
	PXF46874.1	E (+--++--)	general-rhythm	-0.571444	0.908472	-0.86325	-1.71157	0.0241023	1.30378	0.626801	0.28311	K03246	Component of the eukaryotic translation initiation factor 3 (eIF-3) complex, which is involved in protein synthesis and, together with other initiation factors, stimulates binding of mRNA and methionyl-tRNAi to the 40S ribosome (By similarity)	-	-	-	-
	PXF46907.1	E (+--++--)	general-rhythm	-1.22303	0.538846	-0.546876	-1.24632	-0.479909	1.30049	1.01191	0.644899	-	-	-	-	-	-
	PXF46931.1	E (+--++--)	general-rhythm	-0.40263	1.11418	-0.802956	-1.49808	-0.275056	1.49753	0.584691	-0.217679	-	-	-	-	-	-
	PXF46939.1	E (+--++--)	general-rhythm	-0.447628	1.41943	-0.884828	-1.41268	-0.174327	1.38624	0.211417	-0.0976152	K14553	U3 small nucleolar RNA-associated protein 18	-	-	-	-
	PXF47007.1	E (+--++--)	general-rhythm	0.500533	0.663348	-1.0881	-1.9022	0.169612	1.14289	0.398516	0.115411	K23344	DDRGK domain containing 1	-	-	-	-
	PXF47032.1	E (+--++--)	general-rhythm	-0.640178	1.25905	-0.733114	-1.47456	-0.371377	1.37563	0.506808	0.0777501	K14790	Inherit from KOG: RNA-binding nucleolar protein required for pre-rRNA processing. Involved in production of 18S rRNA and assembly of small ribosomal subunit (By similarity)	-	-	-	-
	PXF47085.1	E (+--++--)	general-rhythm	-0.569927	0.547867	-0.54847	-1.69032	-0.555976	1.18392	1.11062	0.522284	-	translocon at the inner envelope membrane of chloroplasts 110	-	-	-	-
	PXF47184.1	E (+--++--)	general-rhythm	-0.493822	1.18516	-0.754058	-1.28596	-0.407888	1.60669	0.50517	-0.35529	K14844	pumilio-family RNA binding domain-containing protein	-	-	-	-
	PXF47205.1	E (+--++--)	general-rhythm	0.967593	1.62325	-0.20903	-0.576532	0.215512	0.355806	-1.02156	-1.35503	-	-	-	-	-	-
	PXF47241.1	E (+--++--)	general-rhythm	-1.37527	0.973276	-0.507788	-0.624542	-0.53902	1.51479	0.900709	-0.342152	-	-	-	-	-	-
	PXF47246.1	E (+--++--)	general-rhythm	-0.898223	1.25619	-0.589724	-1.3901	-0.395012	1.39062	0.469754	0.156496	K02865	ribosomal protein	-	-	-	-
	PXF47250.1	E (+--++--)	general-rhythm	0.394258	0.817726	-1.31885	-1.6428	-0.342594	0.938651	0.769013	0.384597	-	-	-	-	-	-
	PXF47266.1	E (+--++--)	general-rhythm	0.112805	1.48222	-0.571882	-1.77505	-0.676412	0.817254	0.317875	0.29319	-	-	-	-	-	-
	PXF47335.1	E (+--++--)	general-rhythm	-0.584798	0.79815	-0.721463	-1.82196	0.0453642	1.29207	0.587901	0.404736	-	chalcone isomerase	-	-	-	-
	PXF47336.1	E (+--++--)	general-rhythm	-0.239526	0.0858768	-0.548191	-1.60956	0.527808	1.91062	0.167717	-0.294741	K00655	Acyltransferase	-	-	-	-
	PXF47402.1	E (+--++--)	general-rhythm	-0.85973	0.87814	-0.30536	-1.40857	-0.830502	1.4156	0.781333	0.329092	K14847	Brix	-	-	-	-
	PXF47463.1	E (+--++--)	general-rhythm	-1.15218	1.0995	-0.405008	-1.29388	-0.615396	1.11478	0.957739	0.294455	K13071	Pheophorbide a oxygenase	-	-	-	-
	PXF47470.1	E (+--++--)	general-rhythm	-0.4282	0.881943	-0.732971	-1.84834	-0.108748	1.2508	0.600627	0.384883	K15030	Component of the eukaryotic translation initiation factor 3 (eIF-3) complex, which is involved in protein synthesis and, together with other initiation factors, stimulates binding of mRNA and methionyl-tRNAi to the 40S ribosome (By similarity)	-	-	-	-
	PXF47483.1	E (+--++--)	general-rhythm	-0.916412	0.504887	-0.388166	-1.20413	-1.04995	1.19703	1.07947	0.777279	-	-	-	-	-	-
	PXF47519.1	E (+--++--)	general-rhythm	-1.08189	1.14438	-0.195108	-1.12334	-0.987892	1.11813	0.987228	0.138493	K01945	Phosphoribosylglycinamide synthetase	-	-	-	-
	PXF47531.1	E (+--++--)	general-rhythm	-1.57043	1.68176	0.0287248	-0.524681	-0.491746	0.96881	0.303529	-0.395958	-	-	-	-	-	-
	PXF47533.1	E (+--++--)	general-rhythm	-1.23511	1.41808	0.00530837	-1.16236	-0.914904	0.811879	0.67308	0.404024	-	Inherit from NOG: Alpha beta hydrolase	-	-	-	-
	PXF47539.1	E (+--++--)	general-rhythm	-0.94037	1.31428	-0.322521	-1.35813	-0.889845	0.824916	0.801571	0.570094	K02926	Ribosomal protein L4	-	-	-	-
	PXF47563.1	E (+--++--)	general-rhythm	-0.661283	1.40114	-0.377126	-1.48195	-0.667819	1.20814	0.596015	-0.0171201	K02870	Ribosomal protein L12	-	-	-	-
	PXF47569.1	E (+--++--)	general-rhythm	0.189471	1.31039	-0.827554	-1.75587	-0.370663	1.08308	0.408856	-0.0377043	K13205	AAR2 splicing factor homolog (S. cerevisiae)	-	-	-	-
	PXF47570.1	E (+--++--)	general-rhythm	-0.0784375	1.1993	-0.849801	-1.57772	-0.626004	1.29027	0.52264	0.119761	K00773	Exchanges the guanine residue with 7-aminomethyl-7- deazaguanine in tRNAs with GU(N) anticodons (tRNA-Asp, -Asn, -His and -Tyr). After this exchange, a cyclopentendiol moiety is attached to the 7-aminomethyl group of 7-deazaguanine, resulting in the hypermodified nucleoside queuosine (Q) (7-(((4,5-cis- dihydroxy-2-cyclopenten-1-yl)amino)methyl)-7-deazaguanosine) (By similarity)	-	-	-	-
	PXF47577.1	E (+--++--)	general-rhythm	-0.0984079	0.9616	-0.892193	-1.91685	0.297676	0.95405	0.768711	-0.0745819	K00311	Electron transfer flavoprotein-ubiquinone	-	-	-	-
	PXF47579.1	E (+--++--)	general-rhythm	-0.969489	1.1668	-0.530148	-1.31047	-0.560714	1.13336	1.04924	0.0214154	-	Thioredoxin	-	-	-	-
	PXF47583.1	E (+--++--)	general-rhythm	-0.0580559	0.655865	-1.3746	-1.48495	-0.0208646	1.32463	0.838091	0.119885	K14776	ATPdependent RNA helicase	-	-	-	-
	PXF47625.1	E (+--++--)	general-rhythm	-0.181755	1.24143	-0.578983	-1.88133	0.0384137	1.15796	0.40871	-0.204457	-	Predicted membrane protein (DUF2232)	-	-	-	-
	PXF47653.1	E (+--++--)	general-rhythm	-0.339624	2.11916	-0.437582	-0.861236	-0.615434	0.86249	-0.172647	-0.555125	K12176	COP9 signalosome complex subunit	-	-	-	-
	PXF47682.1	E (+--++--)	general-rhythm	-1.11374	2.02386	-0.300809	-0.705851	-0.669199	0.788144	0.0417804	-0.0641807	-	-	-	-	-	-
	PXF47711.1	E (+--++--)	general-rhythm	0.0814224	0.837655	-0.863307	-1.8509	0.179287	1.38492	0.383572	-0.152655	K01611	S-adenosylmethionine decarboxylase proenzyme	-	-	-	-
	PXF47719.1	E (+--++--)	general-rhythm	-0.908512	1.35604	-0.461106	-1.11887	-0.66819	1.44661	0.544063	-0.190038	-	-	-	-	-	-
	PXF47737.1	E (+--++--)	general-rhythm	-0.982955	1.21855	-0.553104	-1.32056	-0.386399	1.14715	1.00831	-0.130996	K17435	-	-	-	-	-
	PXF47743.1	E (+--++--)	general-rhythm	0.00898933	1.57355	-0.165368	-0.377276	0.197084	1.16911	-1.03895	-1.36715	-	-	-	-	-	-
	PXF47758.1	E (+--++--)	general-rhythm	-0.885313	1.18518	-0.274797	-1.58253	-0.590998	1.02953	0.872875	0.246055	K02882	60S ribosomal protein L20	-	-	-	-
	PXF47759.1	E (+--++--)	general-rhythm	-0.636806	1.27391	-0.838863	-1.66444	-0.170916	0.8892	0.67097	0.476952	K03038	Inherit from lilNOG: 26S proteasome non-ATPase regulatory subunit	-	-	-	-
	PXF47769.1	E (+--++--)	general-rhythm	-0.338209	1.18277	-0.662186	-1.84384	-0.248815	0.974339	0.783559	0.152376	K12620	Sm	-	-	-	-
	PXF47792.1	E (+--++--)	general-rhythm	-0.941342	1.07527	-0.190989	-1.17686	-0.920633	1.57275	0.442295	0.139507	K01609	-	-	-	-	-
	PXF47808.1	E (+--++--)	general-rhythm	-0.91614	1.04438	-0.72315	-1.32104	-0.461041	1.43657	0.6744	0.266014	-	o-methyltransferase	-	-	-	-
	PXF47819.1	E (+--++--)	general-rhythm	-0.266119	1.0393	-0.654769	-1.80153	-0.412335	1.16649	0.790526	0.138428	K11108	RNA terminal phosphate cyclase-like 1	-	-	-	-
	PXF47859.1	E (+--++--)	general-rhythm	-0.426956	1.22443	-0.861229	-1.62265	-0.297726	1.2492	0.478281	0.256655	K13832	The AROM polypeptide catalyzes 5 consecutive enzymatic reactions in prechorismate polyaromatic amino acid biosynthesis (By similarity)	-	-	-	-
	PXF47862.1	E (+--++--)	general-rhythm	-0.780262	1.72683	-0.404895	-0.628919	-0.409533	1.02252	0.602662	-1.1284	-	tRNA rRNA methyltransferase SpoU	-	-	-	-
	PXF47882.1	E (+--++--)	general-rhythm	-0.822682	1.37731	-0.423998	-1.43949	-0.685288	1.12482	0.610182	0.259148	K02958	40s ribosomal protein	-	-	-	-
	PXF47901.1	E (+--++--)	general-rhythm	-0.0808977	1.91237	-0.764256	-1.1968	-0.443904	0.993648	-0.0563912	-0.363766	K00106	xanthine dehydrogenase	-	-	-	-
	PXF47904.1	E (+--++--)	general-rhythm	-1.51062	0.588589	0.0269407	-1.30741	-0.352227	1.2427	0.913374	0.398656	K04078	Cpn10	-	-	-	-
	PXF47921.1	E (+--++--)	general-rhythm	-0.0266587	0.991402	-0.320027	-2.25469	0.0656467	0.616294	0.552434	0.375596	K00766	Glycosyl transferase family, a/b domain	-	-	-	-
	PXF47934.1	E (+--++--)	general-rhythm	-0.886362	1.5835	-0.443368	-0.923849	-0.684738	1.43616	0.206415	-0.287755	K10742	Dna replication helicase	-	-	-	-
	PXF47935.1	E (+--++--)	general-rhythm	-1.12694	1.04795	0.00909641	-1.3983	-0.81345	1.06634	0.871483	0.343815	K02930	Ribosomal protein L4/L1 family	-	-	-	-
	PXF47943.1	E (+--++--)	general-rhythm	-0.969549	1.06175	-0.229852	-1.06968	-0.940757	1.38914	0.942003	-0.183061	-	Peptidyl-prolyl cis-trans isomerase	-	-	-	-
	PXF47963.1	E (+--++--)	general-rhythm	-0.922837	0.764283	-0.605995	-1.35412	1.03728	1.3044	0.41816	-0.641173	-	Ribosomal protein L11 methyltransferase (PrmA)	-	-	-	-
	PXF47970.1	E (+--++--)	general-rhythm	-0.097267	1.05993	-0.823034	-1.66061	-0.13795	1.54774	0.130916	-0.0197231	K14567	small nucleolar ribonucleoprotein complex subunit Utp14	-	-	-	-
	PXF47971.1	E (+--++--)	general-rhythm	-1.16728	0.835317	-0.203008	-1.19003	-0.968455	1.16837	0.853038	0.672045	K01755	argininosuccinate lyase	-	-	-	-
	PXF48053.1	E (+--++--)	general-rhythm	-0.379557	1.22576	-1.0978	-1.55791	-0.109555	1.18938	0.483948	0.245731	-	cofactor of BRCA1	-	-	-	-
	PXF48060.1	E (+--++--)	general-rhythm	-1.0219	1.73404	-0.470771	-1.12534	-0.564298	0.980011	0.424272	0.0439871	K14807	atp-dependent rna helicase	-	-	-	-
	PXF48095.1	E (+--++--)	general-rhythm	-0.731063	1.01377	-0.502716	-1.50693	-0.841914	0.888161	0.886335	0.794365	K09494	T-complex protein 1 subunit beta	-	-	-	-
	PXF48101.1	E (+--++--)	general-rhythm	-0.819908	0.972399	-0.41393	-1.51542	-0.53667	1.32927	0.925138	0.0591239	K02974	40S ribosomal protein S24	-	-	-	-
	PXF48103.1	E (+--++--)	general-rhythm	-0.540769	1.08602	-0.491682	-1.73791	-0.322943	1.25864	0.759892	-0.0112455	K02016	Substrate-binding protein	-	-	-	-
	PXF48104.1	E (+--++--)	general-rhythm	-0.124402	0.80209	-1.38526	-1.51389	0.295984	1.33504	0.502713	0.0877325	-	-	-	-	-	-
	PXF48121.1	E (+--++--)	general-rhythm	-0.945451	0.93811	-0.463175	-1.39195	-0.754771	1.25362	0.720801	0.64282	K03002	dna-directed RNA polymerase	-	-	-	-
	PXF48125.1	E (+--++--)	general-rhythm	0.0139315	1.82974	-1.22446	-1.28843	-0.32722	0.440295	0.413935	0.142212	K20892	Nucleotide-diphospho-sugar transferase	-	-	-	-
	PXF48126.1	E (+--++--)	general-rhythm	-0.812204	1.71926	0.772203	-0.530973	-0.322402	0.445021	0.20021	-1.47111	K10878	SPO11 meiotic protein covalently bound to DSB homolog (S. cerevisiae)	-	-	-	-
	PXF48132.1	E (+--++--)	general-rhythm	-1.52761	1.2219	0.0495976	-0.916266	-0.865923	0.995956	0.67345	0.368902	K02867	Ribosomal protein	-	-	-	-
	PXF48155.1	E (+--++--)	general-rhythm	-0.388847	1.29019	-0.678928	-1.38104	0.441773	1.18932	0.503609	-0.976074	-	Inherit from strNOG: zinc finger	-	-	-	-
	PXF48157.1	E (+--++--)	general-rhythm	-0.0839761	0.825	-1.07813	-1.57483	0.186437	1.57559	0.340831	-0.190924	K14545	-	-	-	-	-
	PXF48166.1	E (+--++--)	general-rhythm	-0.663108	1.12825	-0.557904	-1.61982	-0.232707	1.38186	0.620734	-0.0572998	K14824	Component of the NOP7 complex, which is required for maturation of the 25S and 5.8S ribosomal RNAs and formation of the 60S ribosome (By similarity)	-	-	-	-
	PXF48181.1	E (+--++--)	general-rhythm	-0.810899	1.20617	-0.276693	-1.4811	0.346229	1.19442	0.637222	-0.815353	K10133	tumor protein p53 inducible protein 3	-	-	-	-
	PXF48192.1	E (+--++--)	general-rhythm	-0.917396	0.807231	-0.5779	-1.43589	-0.629355	1.16542	1.01306	0.574824	K14806	ATP-dependent RNA helicase	-	-	-	-
	PXF48202.1	E (+--++--)	general-rhythm	-0.194364	0.888415	-1.21947	-1.71002	-0.0150363	0.971103	0.640844	0.63853	K18342	OTU-like cysteine protease	-	-	-	-
	PXF48203.1	E (+--++--)	general-rhythm	-0.661398	1.03261	-1.09742	-1.53388	0.0194859	1.10521	0.758403	0.376986	K12179	cop9 signalosome complex subunit	-	-	-	-
	PXF48222.1	E (+--++--)	general-rhythm	-0.536639	2.18508	0.393258	-0.912178	-0.169666	0.300577	-0.493697	-0.766729	K07224	Lipoprotein	-	-	-	-
	PXF48245.1	E (+--++--)	general-rhythm	0.0318595	1.04707	-1.1813	-1.74909	0.446288	0.952041	0.572709	-0.119582	K10712	2-aminoethanethiol	-	-	-	-
	PXF48273.1	E (+--++--)	general-rhythm	-0.687923	1.64763	-0.625422	-0.977376	-0.469061	1.46421	-0.035002	-0.317051	K10744	Ribonuclease H2, subunit B	-	-	-	-
	PXF48288.1	E (+--++--)	general-rhythm	-0.936121	0.910156	0.0373353	-1.61203	-0.758748	1.14809	0.789792	0.42153	K01866	Tyrosyl-trna synthetase	-	-	-	-
	PXF48290.1	E (+--++--)	general-rhythm	-0.199427	0.981995	-0.762773	-1.46472	-0.325708	1.7708	0.115842	-0.116001	K14767	Pfam:Sas10_Utp3_C	-	-	-	-
	PXF48348.1	E (+--++--)	general-rhythm	-0.156473	1.22988	-0.806015	-1.63723	-0.291315	1.41033	0.24246	0.00835997	K14793	ribosomal RNA processing 9, small subunit (SSU) processome component, homolog (yeast)	-	-	-	-
	PXF48364.1	E (+--++--)	general-rhythm	-1.682	1.38736	1.0283	-0.30814	0.182786	0.584147	-0.532375	-0.660071	-	-	-	-	-	-
	PXF48374.1	E (+--++--)	general-rhythm	-0.927138	1.5899	-0.404368	-0.699546	-0.6962	1.54447	-0.145242	-0.261877	-	-	-	-	-	-
	PXF48375.1	E (+--++--)	general-rhythm	-1.20685	1.60583	-0.218941	-1.01811	-0.804893	0.96963	0.517772	0.155566	K10877	SNF2 family N-terminal domain	-	-	-	-
	PXF48378.1	E (+--++--)	general-rhythm	-0.73358	1.2514	-0.627312	-1.32109	-0.840309	1.15452	0.775995	0.340374	-	tRNA nucleotidyltransferase	-	-	-	-
	PXF48384.1	E (+--++--)	general-rhythm	-0.661461	1.37383	-0.586154	-1.55882	-0.645006	0.868337	0.618025	0.59125	-	Aldo/keto reductase family	-	-	-	-
	PXF48385.1	E (+--++--)	general-rhythm	0.568968	1.01267	0.730836	-0.148914	-0.0270714	0.79821	-1.19316	-1.74154	-	-	-	-	-	-
	PXF48387.1	E (+--++--)	general-rhythm	-0.4121	0.440427	-0.438198	-1.82657	-0.0694404	1.38559	1.07645	-0.156156	-	Chromosome 2 open reading frame 18	-	-	-	-
	PXF48409.1	E (+--++--)	general-rhythm	-0.736516	1.26819	-0.512168	-1.60186	-0.529662	1.07463	0.672799	0.36459	K00809	Deoxyhypusine synthase	-	-	-	-
	PXF48428.1	E (+--++--)	general-rhythm	-0.510642	2.0817	-0.266227	-0.373227	-0.0480909	0.838258	-0.796154	-0.925613	-	-	-	-	-	-
	PXF48429.1	E (+--++--)	general-rhythm	-0.245468	2.16222	-0.302826	-0.574031	-0.477247	0.797577	-0.515296	-0.844931	-	-	-	-	-	-
	PXF48436.1	E (+--++--)	general-rhythm	-0.925024	1.75398	-0.309917	-1.07763	-0.747409	1.08967	0.251621	-0.0352852	K14536	elongation factor Tu GTP binding domain containing 1	-	-	-	-
	PXF48441.1	E (+--++--)	general-rhythm	-0.556644	2.07255	-0.449162	-0.592679	-0.45431	1.03724	-0.508762	-0.548233	-	-	-	-	-	-
	PXF48449.1	E (+--++--)	general-rhythm	-0.97314	0.786523	-0.819622	-1.44205	0.247509	1.49613	0.61228	0.0923626	-	-	-	-	-	-
	PXF48455.1	E (+--++--)	general-rhythm	0.2669	0.514684	-1.2424	-1.7923	0.110534	1.18712	0.600289	0.355171	K14571	Ribosome biogenesis ATPase	-	-	-	-
	PXF48480.1	E (+--++--)	general-rhythm	-1.15566	1.19668	1.10431	-1.4408	-0.545813	0.702719	0.329725	-0.191162	-	-	-	-	-	-
	PXF48498.1	E (+--++--)	general-rhythm	0.175006	0.71484	-1.21027	-1.62569	0.139542	1.51114	0.193075	0.102349	-	-	-	-	-	-
	PXF48503.1	E (+--++--)	general-rhythm	-0.741793	1.21737	-0.837324	-1.35452	-0.658959	0.951174	0.910767	0.513289	K03037	26S proteasome non-atpase regulatory subunit	-	-	-	-
	PXF48506.1	E (+--++--)	general-rhythm	-0.435508	1.42707	-0.302548	-1.77255	-0.480348	1.04923	0.452632	0.0620193	K15334	NOL1/NOP2/sun family	-	-	-	-
	PXF48526.1	E (+--++--)	general-rhythm	-1.42882	0.914652	-0.527555	-1.03782	-0.444286	1.37758	0.658064	0.488183	K04798	prefoldin subunit 6	-	-	-	-
	PXF48541.1	E (+--++--)	general-rhythm	-0.140126	0.891254	-0.741723	-1.86802	-0.238311	1.26102	0.691854	0.144048	-	Inherit from ascNOG: CHCH domain protein	-	-	-	-
	PXF48605.1	E (+--++--)	general-rhythm	-0.978778	0.879803	-0.280128	-1.4395	-0.736293	1.15722	1.05888	0.338803	K02993	40s ribosomal protein	-	-	-	-
	PXF48613.1	E (+--++--)	general-rhythm	-0.529546	1.59818	-0.693443	-1.35302	-0.399598	1.25656	0.292751	-0.171889	-	to Tigger transposable element-derived protein 6	-	-	-	-
	PXF48662.1	E (+--++--)	general-rhythm	-0.302733	1.54737	-0.604497	-1.66188	-0.389352	0.992987	0.493392	-0.0752883	K00765	ATP phosphoribosyltransferase	-	-	-	-
	PXF48685.1	E (+--++--)	general-rhythm	0.167342	0.738465	-0.588946	-1.46391	-0.523938	1.73814	0.531611	-0.59876	K13499	Chondroitin sulfate synthase	-	-	-	-
	PXF48689.1	E (+--++--)	general-rhythm	-0.906296	0.987233	-0.333372	-1.54476	-0.481848	1.39025	0.715169	0.173622	K02962	Ribosomal protein S17, component of cytosolic 80S ribosome and 40S small subunit	-	-	-	-
	PXF48711.1	E (+--++--)	general-rhythm	-1.19374	1.08065	0.161592	-1.36564	-0.85382	0.969253	0.851446	0.350259	K02883	60S ribosomal protein L18	-	-	-	-
	PXF48718.1	E (+--++--)	general-rhythm	-0.851399	0.729209	-0.240952	-1.58762	-0.413635	1.22392	1.22038	-0.079906	-	-	-	-	-	-
	PXF48736.1	E (+--++--)	general-rhythm	0.211997	1.72849	0.8997	-1.30465	-1.13146	0.140347	-0.210207	-0.334221	K15407	Queuine tRNA-ribosyltransferase	-	-	-	-
	PXF48748.1	E (+--++--)	general-rhythm	-0.803301	1.78931	-0.429236	-1.07454	-0.927096	0.896153	0.29754	0.251168	K07375	Tubulin is the major constituent of microtubules. It binds two moles of GTP, one at an exchangeable site on the beta chain and one at a non-exchangeable site on the alpha chain (By similarity)	-	-	-	-
	PXF48769.1	E (+--++--)	general-rhythm	-0.98759	1.17055	-0.1684	-1.36134	-0.746017	1.09503	1.00853	-0.0107648	K01496	phosphoribosyl-AMP cyclohydrolase	-	-	-	-
	PXF48770.1	E (+--++--)	general-rhythm	-0.656329	1.18431	-0.526017	-1.70086	-0.0808449	1.30404	0.535202	-0.0595054	K02906	Ribosomal protein	-	-	-	-
	PXF48777.1	E (+--++--)	general-rhythm	-1.34013	1.33991	-0.0794636	-1.09222	-0.697252	1.23088	0.366566	0.271714	K14834	nucleolar complex associated 3 homolog (S. cerevisiae)	-	-	-	-
	PXF48778.1	E (+--++--)	general-rhythm	-1.029	1.39097	-0.497224	-0.827277	-0.768774	1.52198	0.37427	-0.164952	K11430	SET	-	-	-	-
	PXF48788.1	E (+--++--)	general-rhythm	-0.1537	1.10134	-0.976319	-1.71988	-0.145536	1.20015	0.620745	0.0732027	K00784	Zinc phosphodiesterase ELAC protein	-	-	-	-
	PXF48789.1	E (+--++--)	general-rhythm	-0.419605	0.422364	-0.489984	-2.1032	0.286535	0.955496	0.871457	0.476942	K06891	ATP-dependent Clp protease adaptor protein	-	-	-	-
	PXF48804.1	E (+--++--)	general-rhythm	-1.03767	0.619942	-0.43049	-1.42661	-0.596078	1.32477	0.852938	0.693201	K03105	Signal recognition particle 19 kDa protein	-	-	-	-
	PXF48811.1	E (+--++--)	general-rhythm	-1.08495	0.959871	-0.112511	-1.26716	-0.934146	1.1373	1.01825	0.283344	K02900	60S ribosomal protein	-	-	-	-
	PXF48842.1	E (+--++--)	general-rhythm	-1.37273	1.17423	-0.377395	-0.503556	-0.363239	1.31459	0.922112	-0.794008	-	-	-	-	-	-
	PXF48843.1	E (+--++--)	general-rhythm	-0.83122	1.51123	-0.638283	-1.38344	-0.361565	1.0573	0.674183	-0.0282148	-	-	-	-	-	-
	PXF48879.1	E (+--++--)	general-rhythm	-0.687422	1.14206	-0.83011	-1.60876	-0.182045	1.16983	0.652946	0.3435	K14753	receptor of activated protein kinase C	-	-	-	-
	PXF48944.1	E (+--++--)	general-rhythm	-0.389228	2.16632	-0.381509	-0.997	-0.637355	0.705925	-0.199539	-0.267618	K00213	7-dehydrocholesterol reductase	-	-	-	-
	PXF48959.1	E (+--++--)	general-rhythm	-0.985867	1.17483	-0.344462	-1.34763	-0.801605	1.21538	0.545605	0.543747	K02358	This protein promotes the GTP-dependent binding of aminoacyl-tRNA to the A-site of ribosomes during protein biosynthesis (By similarity)	-	-	-	-
	PXF48963.1	E (+--++--)	general-rhythm	0.628297	1.01515	-0.213507	-2.12421	0.588566	0.701919	-0.294739	-0.301482	K00728	Dolichyl-phosphate-mannose--protein mannosyltransferase	-	-	-	-
	PXF48989.1	E (+--++--)	general-rhythm	-0.245688	2.09868	0.351951	-0.770876	-0.547622	0.505319	-0.312931	-1.07884	K00626	Acetyl-CoA acetyltransferase	-	-	-	-
	PXF48995.1	E (+--++--)	general-rhythm	-0.750328	0.539398	-0.416664	-0.714291	-0.657839	1.67183	1.20815	-0.880254	-	-	-	-	-	-
	PXF49015.1	E (+--++--)	general-rhythm	-0.938037	0.927809	-0.268551	-1.59277	-0.509782	1.34355	0.671709	0.366076	K22698	Cooperates with the reticulon proteins and tubule- shaping DP1 family proteins to generate and maintain the structure of the tubular endoplasmic reticulum network. Has GTPase activity, which is required for its function in ER organization (By similarity)	-	-	-	-
	PXF49020.1	E (+--++--)	general-rhythm	-0.376703	0.717184	-0.684959	-1.30951	-0.253358	1.61294	0.998863	-0.704458	K00981	Phosphatidate cytidylyltransferase	-	-	-	-
	PXF49022.1	E (+--++--)	general-rhythm	-0.540467	1.46534	-0.676471	-1.26544	-0.658302	1.37688	0.402238	-0.103779	-	asparagine synthetase domain containing 1	-	-	-	-
	PXF49027.1	E (+--++--)	general-rhythm	-0.389341	0.53326	0.525871	-1.96215	0.337527	1.03563	0.749459	-0.83026	K20185	GCN5-like protein 1 (GCN5L1)	-	-	-	-
	PXF49037.1	E (+--++--)	general-rhythm	-1.19002	1.00422	-0.382968	-1.24771	-0.494278	1.37329	0.857506	0.0799559	K02888	ribosomal protein l21	-	-	-	-
	PXF49039.1	E (+--++--)	general-rhythm	-0.707045	1.24807	-0.393435	-1.60575	-0.582914	1.10959	0.785409	0.14608	K02991	40s ribosomal protein s6	-	-	-	-
	PXF49091.1	E (+--++--)	general-rhythm	-0.142236	1.13724	-1.17449	-1.35572	0.0368403	1.56809	0.0215663	-0.0912851	-	-	-	-	-	-
	PXF49101.1	E (+--++--)	general-rhythm	-0.0215372	1.97571	-0.493304	-1.03573	-0.629656	1.0154	-0.296394	-0.514481	K05928	Sterol 24-c-methyltransferase	-	-	-	-
	PXF49114.1	E (+--++--)	general-rhythm	-1.07453	0.700176	-0.15448	-1.21438	-0.83805	1.30036	1.20743	0.0734647	K09022	endoribonuclease L-PSP	-	-	-	-
	PXF49174.1	E (+--++--)	general-rhythm	-1.28229	0.768954	-0.394648	-0.98509	-0.950152	1.10721	0.904954	0.831061	-	-	-	-	-	-
	PXF49249.1	E (+--++--)	general-rhythm	-1.125	1.38004	0.391202	-0.740334	-0.464816	0.940496	0.797974	-1.17956	K10881	-	-	-	-	-
	PXF49258.1	E (+--++--)	general-rhythm	-0.486005	0.995725	-0.639116	-1.87948	-0.243489	0.911982	0.81532	0.525058	K03035	Proteasome (Prosome, macropain) 26S subunit, non-ATPase, 12	-	-	-	-
	PXF49260.1	E (+--++--)	general-rhythm	-0.0148626	0.667687	-1.45092	-1.65973	0.470947	0.973454	0.581429	0.431999	K03247	Component of the eukaryotic translation initiation factor 3 (eIF-3) complex, which is involved in protein synthesis and, together with other initiation factors, stimulates binding of mRNA and methionyl-tRNAi to the 40S ribosome (By similarity)	-	-	-	-
	PXF49264.1	E (+--++--)	general-rhythm	-0.0274855	0.774442	-0.811654	-2.00486	-0.0840856	0.985063	0.758983	0.409596	-	Protein of unknown function (DUF3611)	-	-	-	-
	PXF49316.1	E (+--++--)	general-rhythm	-0.626279	0.760283	-0.630724	-1.69512	-0.308543	1.38139	0.813474	0.305519	K11129	H ACA ribonucleoprotein complex subunit	-	-	-	-
	PXF49386.1	E (+--++--)	general-rhythm	0.106256	0.53977	-1.10898	-1.92141	0.403418	1.09698	0.539192	0.344774	K11884	Required for small ribosomal subunit (SSU) synthesis. Has a role in the processing of early nucleolar and late cytoplasmic pre-RNA species	-	-	-	-
	PXF49391.1	E (+--++--)	general-rhythm	-0.855716	1.10387	-0.495047	-1.57081	-0.488235	1.14787	0.813743	0.344324	K02872	Ribosomal protein L13A	-	-	-	-
	PXF49402.1	E (+--++--)	general-rhythm	-1.64336	1.74595	0.436631	-0.460219	-0.414357	0.738691	-0.0437465	-0.35959	K00919	4-diphosphocytidyl-2-C-methyl-D-erythritol kinase	-	-	-	-
	PXF49404.1	E (+--++--)	general-rhythm	-0.396727	0.533218	-1.11537	-1.18821	-0.780525	1.31947	1.15077	0.477379	-	-	-	-	-	-
	PXF49422.1	E (+--++--)	general-rhythm	0.906905	1.01842	-0.596779	-2.07536	0.208371	0.65308	-0.0403065	-0.0743311	K02289	Catalyzes the hydroxylation of the N(6)-(4-aminobutyl)- L-lysine intermediate to form hypusine, an essential post- translational modification only found in mature eIF-5A factor (By similarity)	-	-	-	-
	PXF49452.1	E (+--++--)	general-rhythm	-1.73245	0.805183	-0.278756	-1.06388	-0.0701752	1.21203	0.68773	0.440313	-	-	-	-	-	-
	PXF49470.1	E (+--++--)	general-rhythm	-1.30762	1.12097	-0.276726	-0.941678	-0.838936	1.14585	1.02367	0.0744762	K02946	-	-	-	-	-
	PXF49503.1	E (+--++--)	general-rhythm	0.116183	0.929833	-0.358225	-1.24972	0.695975	1.2475	0.15681	-1.53836	-	PAP2 superfamily	-	-	-	-
	PXF49562.1	E (+--++--)	general-rhythm	0.706702	1.79211	-0.59048	-0.763582	-0.223657	0.852283	-0.821968	-0.951403	-	-	-	-	-	-
	PXF49579.1	E (+--++--)	general-rhythm	0.827313	1.65948	-0.231576	-0.423347	0.322988	0.337001	-1.1901	-1.30176	K12830	splicing factor 3b, subunit 3, 130kDa	-	-	-	-
	PXF49582.1	E (+--++--)	general-rhythm	-0.87819	1.24291	-0.298933	-1.49918	-0.637256	1.16023	0.755525	0.154892	K02981	ribosomal protein S2	-	-	-	-
	PXF49595.1	E (+--++--)	general-rhythm	-0.682152	1.21031	-0.770531	-1.02483	-0.271724	1.82002	-0.136596	-0.144489	K22823	MAGE family	-	-	-	-
	PXF49654.1	E (+--++--)	general-rhythm	-0.426891	0.330042	-0.611696	-1.57567	-0.397842	1.44352	1.26847	-0.0299355	-	-	-	-	-	-
	PXF49734.1	E (+--++--)	general-rhythm	-1.14245	1.59834	-0.453224	-1.06526	-0.531781	1.19965	0.203414	0.191301	-	chromatin assembly factor 1, subunit A (p150)	-	-	-	-
	PXF49761.1	E (+--++--)	general-rhythm	-1.06132	1.0785	-0.275734	-1.20783	-1.01078	1.08803	0.745609	0.643529	-	-	-	-	-	-
	PXF49807.1	E (+--++--)	general-rhythm	0.0587098	0.999304	-1.21514	-1.71777	0.246366	1.18871	0.229277	0.210546	K14778	atp-dependent rna helicase	-	-	-	-
	PXF49816.1	E (+--++--)	general-rhythm	-1.05809	1.14119	-0.161735	-1.33682	-0.835352	1.17787	0.764602	0.308348	K02997	ribosomal protein S9	-	-	-	-
	PXF49817.1	E (+--++--)	general-rhythm	-0.532361	1.22095	-0.791475	-1.37721	-0.380096	1.36361	0.784731	-0.288146	K03022	DNA-directed RNA polymerase III	-	-	-	-
	PXF49825.1	E (+--++--)	general-rhythm	0.12345	0.986022	-1.54437	-1.5798	0.231565	0.667766	0.628747	0.486623	K12847	U4 U6.U5 tri-snRNP-associated protein	-	-	-	-
	PXF49865.1	E (+--++--)	general-rhythm	-0.795792	0.990519	-0.533745	-1.53312	-0.555194	1.32321	0.754015	0.350114	K02947	Plectin/S10 domain	-	-	-	-
	PXF49896.1	E (+--++--)	general-rhythm	-1.42021	0.52518	0.270487	-1.15919	-0.903396	1.09345	0.862658	0.731016	-	-	-	-	-	-
	PXF49901.1	E (+--++--)	general-rhythm	-1.01232	0.310507	-0.349369	-1.50873	-0.311531	1.29622	1.26854	0.306688	K01845	Glutamate-1-semialdehyde aminotransferase	-	-	-	-
	PXF49910.1	E (+--++--)	general-rhythm	-1.00243	1.18005	-0.293021	-1.22624	-0.841565	1.33969	0.699551	0.143973	K14833	Noc2p family	-	-	-	-
	PXF49914.1	E (+--++--)	general-rhythm	-1.12108	1.77804	0.525912	0.055437	0.132171	0.400755	-0.358657	-1.41258	K15146	Mediator complex subunit 4	-	-	-	-
	PXF49956.1	E (+--++--)	general-rhythm	-0.0792161	0.955771	-1.12779	-1.73006	0.77733	1.09307	0.126162	-0.0152569	K03509	DNA polymerase	-	-	-	-
	PXF49984.1	E (+--++--)	general-rhythm	0.0583884	0.830857	-1.24678	-1.73357	0.207186	1.21591	0.365898	0.302116	K13179	atp-dependent rna helicase	-	-	-	-
	PXF49985.1	E (+--++--)	general-rhythm	-0.375127	0.648168	-1.30739	-1.54624	0.108888	1.26398	0.614265	0.593465	-	-	-	-	-	-
	PXF49996.1	E (+--++--)	general-rhythm	-0.605437	0.489176	-0.57333	-1.69904	-0.172026	1.33061	1.17273	0.0573186	-	Protein of unknown function (DUF1092)	-	-	-	-
	PXF50010.1	E (+--++--)	general-rhythm	-0.612167	1.2796	-0.687264	-1.65962	-0.119309	1.24912	0.408254	0.141391	K15029	Component of the eukaryotic translation initiation factor 3 (eIF-3) complex, which is involved in protein synthesis and, together with other initiation factors, stimulates binding of mRNA and methionyl-tRNAi to the 40S ribosome (By similarity)	-	-	-	-
	PXF50027.1	E (+--++--)	general-rhythm	0.478801	0.995678	-1.46984	-1.63696	0.310583	0.857327	0.234015	0.230394	K09834	tocopherol cyclase	-	-	-	-
	PXF50059.1	E (+--++--)	general-rhythm	-0.313723	1.811	-0.680122	-1.12883	-0.492945	1.19764	0.0589115	-0.451932	-	-	-	-	-	-
	PXF50071.1	E (+--++--)	general-rhythm	-1.09935	0.792022	-0.0646385	-1.11921	-1.10561	1.20972	1.05378	0.333293	-	-	-	-	-	-
	PXF50088.1	E (+--++--)	general-rhythm	0.0727899	1.08139	-1.23375	-1.56687	0.247552	1.31144	0.221303	-0.133854	K14855	notchless homolog 1 (Drosophila)	-	-	-	-
	PXF50093.1	E (+--++--)	general-rhythm	-0.169098	2.09691	-0.231186	-1.05312	-0.623847	0.80532	-0.282425	-0.542555	-	-	-	-	-	-
	PXF50110.1	E (+--++--)	general-rhythm	0.270098	1.06452	0.826496	-1.63624	-0.205811	1.03699	-0.232889	-1.12318	K03734	thiamine biosynthesis lipoprotein	-	-	-	-
	PXF50117.1	E (+--++--)	general-rhythm	-0.939474	1.38203	-0.137282	-1.37547	-0.798062	1.12263	0.619188	0.126435	-	Major facilitator superfamily	-	-	-	-
	PXF50130.1	E (+--++--)	general-rhythm	-0.345586	0.86793	-0.682304	-1.67118	-0.0417338	1.55884	0.597394	-0.283364	-	5' nucleotidase, deoxy (Pyrimidine), cytosolic type C protein (NT5C)	-	-	-	-
	PXF50169.1	E (+--++--)	general-rhythm	0.269252	0.92296	-1.14349	-1.39674	-0.00858505	1.66231	-0.0931532	-0.21255	K15216	transcription initiation factor	-	-	-	-
	PXF50175.1	E (+--++--)	general-rhythm	-1.19062	1.07465	-0.192529	-1.25302	-0.644311	1.26384	0.897809	0.0441841	K05309	Glutaredoxin	-	-	-	-
	PXF50181.1	E (+--++--)	general-rhythm	-0.742978	1.59378	-0.632671	-0.921568	-0.574886	1.50971	-0.0113182	-0.220074	K08736	mutS homolog 3 (E. coli)	-	-	-	-
	YP_009294647	E (+--++--)	general-rhythm	-1.33212	0.278396	0.220479	-1.03251	-0.952675	1.44723	0.899002	0.472206	K09014	-	-	-	-	-
	YP_009294705	E (+--++--)	general-rhythm	-0.892427	-0.477791	-0.697926	-1.18357	0.931052	1.74656	0.338183	0.235924	-	-	-	-	-	-
	PXF39821.1	F (+---+--)	rhythmic	-1.10717	1.55978	0.438475	-0.40101	-1.12292	1.20196	-0.0390401	-0.530087	-	-	X	O	significant correlation (p-value<0.05; Pearson correlation)	-
	PXF40191.1	F (+---+--)	rhythmic	-1.3963	1.2068	0.798414	-0.772687	-0.916521	1.08636	0.408826	-0.414896	-	-	O	O	significant correlation (p-value<0.05; Pearson correlation)	-
	PXF40243.1	F (+---+--)	rhythmic	-1.37224	1.50656	0.603444	-0.520932	-1.09682	0.930505	0.240808	-0.29133	-	Insulin-induced protein (INSIG)	X	O	significant correlation (p-value<0.05; Pearson correlation)	-
	PXF40312.1	F (+---+--)	rhythmic	-1.30815	1.10852	1.06024	-0.765863	-1.03279	0.883821	0.52711	-0.472891	K02953	40S ribosomal protein S13	O	O	significant correlation (p-value<0.05; Pearson correlation)	-
	PXF40334.1	F (+---+--)	rhythmic	-1.05763	1.42356	-0.0687563	-0.809764	-0.858539	1.53973	0.105985	-0.27458	-	SNF2 family N-terminal domain	X	O	significant correlation (p-value<0.05; Pearson correlation)	-
	PXF40412.1	F (+---+--)	rhythmic	-0.994929	1.61917	-0.091004	-0.76929	-0.843222	1.39859	0.0277738	-0.347088	-	Intercellular signal essential for a variety of patterning events during development (By similarity)	X	O	significant correlation (p-value<0.05; Pearson correlation)	-
	PXF40413.1	F (+---+--)	rhythmic	-0.80731	1.32728	-0.181079	-0.557635	-0.737404	1.81768	-0.321272	-0.540262	-	-	X	O	significant correlation (p-value<0.05; Pearson correlation)	-
	PXF40493.1	F (+---+--)	rhythmic	-1.2033	1.52134	0.828083	-0.637834	-1.20891	0.595946	0.454165	-0.349497	K02729	The proteasome is a multicatalytic proteinase complex which is characterized by its ability to cleave peptides with Arg, Phe, Tyr, Leu, and Glu adjacent to the leaving group at neutral or slightly basic pH. The proteasome has an ATP-dependent proteolytic activity (By similarity)	O	O	significant correlation (p-value<0.05; Pearson correlation)	-
	PXF40807.1	F (+---+--)	rhythmic	-1.05718	0.975516	0.0238853	-0.78198	-1.12445	1.59732	0.650115	-0.283227	-	-	X	O	significant correlation (p-value<0.05; Pearson correlation)	-
	PXF40820.1	F (+---+--)	rhythmic	-1.19011	0.958544	0.484299	-0.896916	-1.05711	1.46289	0.531437	-0.293042	K02115	Produces ATP from ADP in the presence of a proton gradient across the membrane. The gamma chain is believed to be important in regulating ATPase activity and the flow of protons through the CF(0) complex (By similarity)	O	O	significant correlation (p-value<0.05; Pearson correlation)	-
	PXF40844.1	F (+---+--)	rhythmic	-1.56255	1.42643	0.726545	-0.56843	-0.969636	0.639417	0.525742	-0.217514	K20280	Trafficking protein particle complex subunit	O	O	significant correlation (p-value<0.05; Pearson correlation)	-
	PXF40954.1	F (+---+--)	rhythmic	-1.12071	1.07483	0.0994944	-0.728489	-1.07752	1.39042	0.847431	-0.485465	-	protein-bilin linkage	O	O	significant correlation (p-value<0.05; Pearson correlation)	-
	PXF41096.1	F (+---+--)	rhythmic	-1.09089	1.40479	0.330686	-0.71124	-0.979039	1.41434	0.127502	-0.496151	K07056	Catalyzes the 2'-O-methylation of the ribose of cytidine 1402 (C1402) in 16S rRNA (By similarity)	O	O	significant correlation (p-value<0.05; Pearson correlation)	-
	PXF41109.1	F (+---+--)	rhythmic	-1.21895	1.36408	0.591076	-0.13657	-1.17943	1.08619	0.28825	-0.794642	K00145	N-acetyl-gamma-glutamyl-phosphate reductase	X	O	significant correlation (p-value<0.05; Pearson correlation)	-
	PXF41145.1	F (+---+--)	rhythmic	-1.35138	1.36611	0.476519	-0.587209	-1.19458	1.09374	0.313997	-0.117192	-	-	X	O	significant correlation (p-value<0.05; Pearson correlation)	-
	PXF41250.1	F (+---+--)	rhythmic	-1.11393	1.29663	0.0197956	-0.663446	-1.12041	1.32925	0.666112	-0.414002	K00574	cyclopropane-fatty-acyl-phospholipid synthase	O	O	significant correlation (p-value<0.05; Pearson correlation)	-
	PXF41262.1	F (+---+--)	rhythmic	-0.967767	1.21109	0.277479	-0.681605	-1.18955	1.58092	0.123656	-0.354224	K06669	structural maintenance of chromosomes protein	X	O	significant correlation (p-value<0.05; Pearson correlation)	-
	PXF41335.1	F (+---+--)	rhythmic	-1.54198	1.09071	0.972551	-0.0679332	-1.38818	0.556209	0.484361	-0.10574	K15376	biosynthesis protein	O	X	significant correlation (p-value<0.05; Pearson correlation)	-
	PXF41392.1	F (+---+--)	rhythmic	-0.895997	1.59135	0.0125143	-0.628889	-0.864099	1.47073	-0.0934188	-0.592193	-	Thioredoxin domain-containing protein 9	O	O	significant correlation (p-value<0.05; Pearson correlation)	-
	PXF41400.1	F (+---+--)	rhythmic	-0.858509	1.8675	0.42795	-0.680786	-0.726853	0.887655	-0.0156831	-0.901275	K11599	proteasome maturation factor UMP1 family protein	X	O	significant correlation (p-value<0.05; Pearson correlation)	-
	PXF41497.1	F (+---+--)	rhythmic	-1.41646	1.27366	0.32979	-0.793842	-0.900486	1.05364	0.778449	-0.324751	-	-	O	O	significant correlation (p-value<0.05; Pearson correlation)	-
	PXF41514.1	F (+---+--)	rhythmic	-0.591352	1.04818	0.282214	-0.250032	-1.14518	1.80096	-0.256725	-0.88807	K03685	Digests double-stranded RNA. Involved in the processing of primary rRNA transcript to yield the immediate precursors to the large and small rRNAs (23S and 16S). Also processes some mRNAs, and tRNAs when they are encoded in the rRNA operon (By similarity)	X	O	significant correlation (p-value<0.05; Pearson correlation)	-
	PXF41545.1	F (+---+--)	rhythmic	-1.35524	1.00194	0.857753	-0.211925	-1.34598	1.02976	0.51504	-0.491349	K22422	-	O	O	significant correlation (p-value<0.05; Pearson correlation)	-
	PXF41626.1	F (+---+--)	rhythmic	-0.280897	1.69201	0.420969	-0.669641	-1.19115	1.07667	-0.13319	-0.914759	-	-	X	O	significant correlation (p-value<0.05; Pearson correlation)	-
	PXF41655.1	F (+---+--)	rhythmic	-1.18673	1.55007	0.709817	-0.424485	-1.03258	1.04243	-0.0692612	-0.58926	K00477	phytanoyl-CoA dioxygenase	O	O	significant correlation (p-value<0.05; Pearson correlation)	-
	PXF41677.1	F (+---+--)	rhythmic	-0.951877	1.48324	0.525586	-0.465153	-1.17497	1.20914	0.11295	-0.738919	-	-	O	O	significant correlation (p-value<0.05; Pearson correlation)	-
	PXF41678.1	F (+---+--)	rhythmic	-1.2677	1.38727	0.574753	-0.426804	-0.967631	1.27391	0.0537822	-0.627588	K15448	Trm112p-like protein	X	O	significant correlation (p-value<0.05; Pearson correlation)	-
	PXF41693.1	F (+---+--)	rhythmic	-0.746635	1.53996	0.222	-0.831083	-1.06068	1.28879	0.273417	-0.685772	-	sulfotransferase family, cytosolic, 1C, member 3	X	O	significant correlation (p-value<0.05; Pearson correlation)	-
	PXF41821.1	F (+---+--)	rhythmic	-0.986471	1.19244	0.785297	-0.375524	-1.20772	1.24662	0.229599	-0.884237	K01462	peptide deformylase	O	O	significant correlation (p-value<0.05; Pearson correlation)	-
	PXF41867.1	F (+---+--)	rhythmic	-0.9428	1.29064	0.617548	-0.156955	-1.40242	0.833905	0.701141	-0.94106	-	-	O	X	significant correlation (p-value<0.05; Pearson correlation)	-
	PXF41936.1	F (+---+--)	rhythmic	-1.46313	1.35977	0.929541	-0.626727	-0.820091	0.873968	0.25082	-0.504142	K02879	ribosomal protein, L17	O	O	significant correlation (p-value<0.05; Pearson correlation)	-
	PXF41949.1	F (+---+--)	rhythmic	-1.49873	1.14912	0.57612	-0.393961	-1.07962	1.22332	0.388608	-0.364849	K01087	Trehalose-6-phosphate phosphatase	O	O	significant correlation (p-value<0.05; Pearson correlation)	-
	PXF41973.1	F (+---+--)	rhythmic	-1.3718	1.27281	0.599741	-0.734976	-1.16337	1.02764	0.43027	-0.0603099	-	peptidylprolyl isomerase D	O	O	significant correlation (p-value<0.05; Pearson correlation)	-
	PXF41974.1	F (+---+--)	rhythmic	-1.26901	1.08241	1.01308	-0.480893	-1.02577	1.03175	0.449479	-0.801038	K03353	Anaphase-promoting complex subunit	O	O	significant correlation (p-value<0.05; Pearson correlation)	-
	PXF42023.1	F (+---+--)	rhythmic	-0.871773	1.33603	0.279689	-0.384807	-1.37813	1.29447	0.417197	-0.69267	K15901	Tp53rk binding protein	X	O	significant correlation (p-value<0.05; Pearson correlation)	-
	PXF42115.1	F (+---+--)	rhythmic	-1.07037	1.05945	0.527834	-0.728105	-1.07564	1.57669	0.200164	-0.49003	K07126	Sel1 domain protein repeat-containing protein	X	O	significant correlation (p-value<0.05; Pearson correlation)	-
	PXF42171.1	F (+---+--)	rhythmic	-1.19151	1.45191	1.08748	-0.633596	-1.00378	0.735093	0.124329	-0.56993	-	-	O	O	significant correlation (p-value<0.05; Pearson correlation)	-
	PXF42192.1	F (+---+--)	rhythmic	-1.23281	1.24831	0.729371	-0.409332	-1.20664	0.945576	0.622123	-0.6966	K12859	Mitosis protein DIM1	O	O	significant correlation (p-value<0.05; Pearson correlation)	-
	PXF42286.1	F (+---+--)	rhythmic	-1.31156	1.44198	0.0925475	-0.638352	-0.848247	1.40415	0.134	-0.274514	K02999	DNA-directed RNA polymerase	X	O	significant correlation (p-value<0.05; Pearson correlation)	-
	PXF42567.1	F (+---+--)	rhythmic	-1.38276	1.18864	0.767195	-0.502641	-0.892189	1.14879	0.412976	-0.740005	-	NAD-dependent epimerase dehydratase	O	O	significant correlation (p-value<0.05; Pearson correlation)	-
	PXF42637.1	F (+---+--)	rhythmic	-0.959009	1.60354	0.165158	-0.760196	-0.806243	1.4147	-0.194902	-0.463043	K15181	-	O	O	significant correlation (p-value<0.05; Pearson correlation)	-
	PXF42834.1	F (+---+--)	rhythmic	-1.29645	1.43888	0.661668	-0.53222	-1.23473	0.935388	0.266623	-0.239163	K11600	Exosome complex	O	O	significant correlation (p-value<0.05; Pearson correlation)	-
	PXF43052.1	F (+---+--)	rhythmic	-1.36872	1.53474	0.99904	-0.601041	-0.874263	0.634961	0.147155	-0.471877	-	-	O	O	significant correlation (p-value<0.05; Pearson correlation)	-
	PXF43089.1	F (+---+--)	rhythmic	-1.44507	1.26046	0.462938	-0.809749	-1.03676	1.05811	0.508468	0.00160518	K02985	40s ribosomal protein	X	O	significant correlation (p-value<0.05; Pearson correlation)	-
	PXF43209.1	F (+---+--)	rhythmic	-0.767932	1.58668	-0.33719	-0.652863	-0.693506	1.60116	-0.232074	-0.504272	K02542	dna replication licensing factor	X	O	significant correlation (p-value<0.05; Pearson correlation)	-
	PXF43319.1	F (+---+--)	rhythmic	-1.40349	1.07844	0.656529	-0.303571	-1.33323	0.984121	0.683302	-0.362108	-	-	O	O	significant correlation (p-value<0.05; Pearson correlation)	-
	PXF43348.1	F (+---+--)	rhythmic	-1.22828	1.27054	0.138722	-0.788348	-0.918339	1.31908	0.665288	-0.45867	K14326	DNA helicase	O	O	significant correlation (p-value<0.05; Pearson correlation)	-
	PXF43351.1	F (+---+--)	rhythmic	-1.09845	1.08709	0.732255	-0.411544	-1.41431	1.04773	0.663608	-0.606374	-	-	O	O	significant correlation (p-value<0.05; Pearson correlation)	-
	PXF43398.1	F (+---+--)	rhythmic	-1.61119	1.17367	0.647264	-0.798081	-0.805524	1.08836	0.365631	-0.0601337	-	6-pyruvoyl tetrahydropterin synthase	O	O	significant correlation (p-value<0.05; Pearson correlation)	-
	PXF43445.1	F (+---+--)	rhythmic	-0.778972	1.11008	0.331619	-0.701318	-0.861759	1.7157	0.112163	-0.927512	-	-	O	O	significant correlation (p-value<0.05; Pearson correlation)	-
	PXF43501.1	F (+---+--)	rhythmic	-0.654385	1.75751	-0.280415	-0.557682	-0.665944	1.42874	-0.313506	-0.714315	-	-	X	O	significant correlation (p-value<0.05; Pearson correlation)	-
	PXF43717.1	F (+---+--)	rhythmic	-1.47681	1.26045	0.948347	-0.0907337	-1.34897	0.496134	0.448168	-0.23659	K11340	Chromatin interaction component of the NuA4 histone acetyltransferase complex which is involved in transcriptional activation of selected genes principally by acetylation of nucleosomal histone H4 and H2A. The NuA4 complex is also involved in DNA repair. Is required for NuA4 complex integrity. Component of the SWR1 complex which mediates the ATP-dependent exchange of histone H2A for the H2A varia…	O	X	significant correlation (p-value<0.05; Pearson correlation)	-
	PXF43860.1	F (+---+--)	rhythmic	-0.889507	0.974117	0.139755	-0.806012	-0.935188	1.84352	0.200104	-0.526788	K13113	Ubiquitin family	X	O	significant correlation (p-value<0.05; Pearson correlation)	-
	PXF43880.1	F (+---+--)	rhythmic	-1.46628	1.25575	1.18381	-0.300089	-0.92859	0.510904	0.431592	-0.687088	-	-	O	O	significant correlation (p-value<0.05; Pearson correlation)	-
	PXF43940.1	F (+---+--)	rhythmic	-0.932278	1.28725	0.817673	-0.941583	-1.00585	1.16948	0.282953	-0.677643	K00819	Aminotransferase class-III	O	O	significant correlation (p-value<0.05; Pearson correlation)	-
	PXF43995.1	F (+---+--)	rhythmic	-0.968128	1.49683	-0.112957	-0.720169	-0.785577	1.58491	-0.107315	-0.387595	K02324	DNA polymerase	X	O	significant correlation (p-value<0.05; Pearson correlation)	-
	PXF44104.1	F (+---+--)	rhythmic	-0.897304	1.64986	-0.298671	-0.486255	-0.54128	1.53664	-0.360606	-0.602385	-	-	O	X	significant correlation (p-value<0.05; Pearson correlation)	-
	PXF44208.1	F (+---+--)	rhythmic	0.195729	1.56874	0.792429	-0.697648	-0.931479	0.577083	-0.0267744	-1.47807	-	-	X	O	significant correlation (p-value<0.05; Pearson correlation)	-
	PXF44568.1	F (+---+--)	rhythmic	-1.54529	1.04787	0.437449	-0.853468	-0.8573	1.18707	0.665883	-0.0822129	K00133	aspartate-semialdehyde dehydrogenase	X	O	significant correlation (p-value<0.05; Pearson correlation)	-
	PXF44631.1	F (+---+--)	rhythmic	-1.40159	1.30217	0.125702	-0.67147	-0.900077	1.39725	0.29744	-0.149426	-	-	X	O	significant correlation (p-value<0.05; Pearson correlation)	-
	PXF44679.1	F (+---+--)	rhythmic	-1.14452	1.10682	0.588634	-0.752105	-0.952514	1.35447	0.528433	-0.729222	-	Ankyrin Repeat	O	O	significant correlation (p-value<0.05; Pearson correlation)	-
	PXF44822.1	F (+---+--)	rhythmic	-1.65747	1.17567	0.990916	-0.152522	-1.06165	0.621862	0.458807	-0.375605	-	-	X	O	significant correlation (p-value<0.05; Pearson correlation)	-
	PXF44845.1	F (+---+--)	rhythmic	-1.55338	0.899325	0.843901	-0.666703	-0.917225	1.04016	0.740739	-0.386814	K03850	DIE2/ALG10 family	X	O	significant correlation (p-value<0.05; Pearson correlation)	-
	PXF44919.1	F (+---+--)	rhythmic	-1.288	1.29803	1.20664	-0.597786	-1.13367	0.619508	0.237768	-0.342483	-	-	X	O	significant correlation (p-value<0.05; Pearson correlation)	-
	PXF44925.1	F (+---+--)	rhythmic	-1.4604	1.23301	0.81002	-0.558581	-1.23977	0.692404	0.597356	-0.074041	K03626	nascent polypeptide-associated complex	O	O	significant correlation (p-value<0.05; Pearson correlation)	-
	PXF44932.1	F (+---+--)	rhythmic	-1.33291	0.727007	0.541501	-0.907377	-0.944289	1.27281	0.977235	-0.333974	K09117	YqeY family	O	O	significant correlation (p-value<0.05; Pearson correlation)	-
	PXF44940.1	F (+---+--)	rhythmic	-1.31211	1.02136	0.395051	-0.877167	-1.00786	1.09968	0.993482	-0.312433	-	methionyl-tRNA synthetase	O	O	significant correlation (p-value<0.05; Pearson correlation)	-
	PXF45124.1	F (+---+--)	rhythmic	-1.18985	1.16258	0.34301	-0.474898	-1.15826	1.2974	0.667443	-0.647423	-	-	O	O	significant correlation (p-value<0.05; Pearson correlation)	-
	PXF45129.1	F (+---+--)	rhythmic	-1.40243	1.41414	0.687464	-0.476737	-1.00942	0.998995	0.277479	-0.489488	-	-	X	O	significant correlation (p-value<0.05; Pearson correlation)	-
	PXF45137.1	F (+---+--)	rhythmic	-0.900819	1.3151	1.10891	-0.728934	-0.931297	0.954592	0.132175	-0.949727	K01972	DNA ligase that catalyzes the formation of phosphodiester linkages between 5'-phosphoryl and 3'-hydroxyl groups in double-stranded DNA using NAD as a coenzyme and as the energy source for the reaction. It is essential for DNA replication and repair of damaged DNA (By similarity)	O	O	significant correlation (p-value<0.05; Pearson correlation)	-
	PXF45140.1	F (+---+--)	rhythmic	-1.16397	0.919962	0.382074	-0.995342	-1.04518	1.30579	0.884278	-0.287611	K01409	O-sialoglycoprotein endopeptidase-like 1	O	O	significant correlation (p-value<0.05; Pearson correlation)	-
	PXF45148.1	F (+---+--)	rhythmic	-0.732799	1.87594	-0.0385583	-0.485571	-0.681539	1.16208	-0.17084	-0.928706	K02493	hemK methyltransferase family member 1	O	X	significant correlation (p-value<0.05; Pearson correlation)	-
	PXF45150.1	F (+---+--)	rhythmic	-1.6675	0.967365	0.6195	-0.643407	-0.941969	0.911194	0.869052	-0.114231	K02891	Ribosomal protein L22	X	O	significant correlation (p-value<0.05; Pearson correlation)	-
	PXF45152.1	F (+---+--)	rhythmic	-1.39776	1.17254	0.508629	-0.577401	-0.983616	1.36145	0.315006	-0.398839	K00600	interconversion of serine and glycine (By similarity)	O	O	significant correlation (p-value<0.05; Pearson correlation)	-
	PXF45165.1	F (+---+--)	rhythmic	-1.36757	0.961171	0.527081	-0.91774	-0.990309	1.12301	0.890431	-0.226081	-	-	X	O	significant correlation (p-value<0.05; Pearson correlation)	-
	PXF45224.1	F (+---+--)	rhythmic	-1.10182	1.45894	0.0717471	-0.707543	-0.971533	1.39746	0.275746	-0.422987	K00031	Isocitrate dehydrogenase NADP	X	O	significant correlation (p-value<0.05; Pearson correlation)	-
	PXF45341.1	F (+---+--)	rhythmic	-1.40463	1.03941	0.843662	-0.281507	-1.40087	0.942837	0.498097	-0.237005	-	-	X	O	significant correlation (p-value<0.05; Pearson correlation)	-
	PXF45363.1	F (+---+--)	rhythmic	-1.47785	1.28646	0.528979	-0.343983	-1.23206	1.00947	0.430422	-0.201431	K20791	FR47-like protein	O	X	significant correlation (p-value<0.05; Pearson correlation)	-
	PXF45373.1	F (+---+--)	rhythmic	-1.13392	0.818222	0.534055	-0.922243	-0.950576	1.35712	0.896812	-0.599462	-	-	O	O	significant correlation (p-value<0.05; Pearson correlation)	-
	PXF45400.1	F (+---+--)	rhythmic	-1.23299	1.19024	0.474442	-0.673385	-0.840854	1.33238	0.535031	-0.78486	K00365	Catalyzes the oxidation of uric acid to 5- hydroxyisourate, which is further processed to form (S)-allantoin (By similarity)	X	O	significant correlation (p-value<0.05; Pearson correlation)	-
	PXF45522.1	F (+---+--)	rhythmic	-1.19723	0.4928	0.220356	-0.975113	-1.02245	1.42377	1.11728	-0.0594104	K00434	Peroxidase	X	O	significant correlation (p-value<0.05; Pearson correlation)	-
	PXF45606.1	F (+---+--)	rhythmic	-0.707975	1.46203	0.288188	-0.80408	-1.21629	1.37148	0.114748	-0.508093	-	-	O	O	significant correlation (p-value<0.05; Pearson correlation)	-
	PXF45667.1	F (+---+--)	rhythmic	-1.08045	0.905066	0.501655	-0.934009	-1.05997	1.35747	0.816582	-0.506343	K01147	ribonuclease II	O	O	significant correlation (p-value<0.05; Pearson correlation)	-
	PXF45936.1	F (+---+--)	rhythmic	-1.53812	1.02496	0.555641	-0.797316	-0.857942	1.04577	0.853042	-0.286032	-	Isoprenylcysteine carboxyl methyltransferase (ICMT) family	O	O	significant correlation (p-value<0.05; Pearson correlation)	-
	PXF45967.1	F (+---+--)	rhythmic	-0.65494	1.85161	0.691247	-0.555232	-1.07701	0.696845	-0.117598	-0.834929	-	-	X	O	significant correlation (p-value<0.05; Pearson correlation)	-
	PXF46264.1	F (+---+--)	rhythmic	-1.1567	1.24431	0.588578	-0.599474	-1.2979	1.11482	0.54049	-0.434121	-	Inherit from NOG: Glutathione S-transferase N-terminal domain	O	O	significant correlation (p-value<0.05; Pearson correlation)	-
	PXF46268.1	F (+---+--)	rhythmic	-1.39613	0.908332	0.438685	-0.721147	-0.766265	1.40591	0.751229	-0.620621	K07568	Transfers and isomerizes the ribose moiety from AdoMet to the 7-aminomethyl group of 7-deazaguanine (preQ1-tRNA) to give epoxyqueuosine (oQ-tRNA) (By similarity)	X	O	significant correlation (p-value<0.05; Pearson correlation)	-
	PXF46353.1	F (+---+--)	rhythmic	-0.490824	1.45063	-0.412493	-0.670327	-0.717759	1.74108	-0.245916	-0.654399	K13862	solute carrier family 4	O	O	significant correlation (p-value<0.05; Pearson correlation)	-
	PXF46363.1	F (+---+--)	rhythmic	-1.25325	0.908698	0.297908	-0.722649	-1.22559	1.30848	0.86421	-0.177809	-	-	X	O	significant correlation (p-value<0.05; Pearson correlation)	-
	PXF46415.1	F (+---+--)	rhythmic	-1.37465	1.19051	0.281162	-0.646222	-1.10717	1.15656	0.753895	-0.254082	-	rRNA small subunit methyltransferase G	O	O	significant correlation (p-value<0.05; Pearson correlation)	-
	PXF46460.1	F (+---+--)	rhythmic	-0.990528	1.62427	0.492318	-0.464432	-0.848995	1.0897	0.099817	-1.00215	K01439	Dipeptidase	X	O	significant correlation (p-value<0.05; Pearson correlation)	-
	PXF46521.1	F (+---+--)	rhythmic	-0.954762	1.47987	1.00149	-0.647418	-0.903802	0.87073	0.0981627	-0.944264	-	-	X	O	significant correlation (p-value<0.05; Pearson correlation)	-
	PXF46536.1	F (+---+--)	rhythmic	-1.22473	1.59737	0.0341164	-0.716148	-0.877234	1.2881	-0.0346729	-0.0668015	K23563	ER membrane protein complex subunit 2	X	O	significant correlation (p-value<0.05; Pearson correlation)	-
	PXF46542.1	F (+---+--)	rhythmic	-1.3521	1.0323	0.530756	-0.65655	-1.12037	1.09421	0.879932	-0.408172	-	Peptidyl-prolyl cis-trans isomerase	O	O	significant correlation (p-value<0.05; Pearson correlation)	-
	PXF46544.1	F (+---+--)	rhythmic	-1.31311	1.33192	0.52481	-0.921687	-0.977138	1.05551	0.512461	-0.212765	-	WD domain, G-beta repeat	O	O	significant correlation (p-value<0.05; Pearson correlation)	-
	PXF46545.1	F (+---+--)	rhythmic	-1.26343	1.3097	0.865669	-0.675592	-1.05329	1.0469	0.239127	-0.46909	K02996	ribosomal protein S9	O	O	significant correlation (p-value<0.05; Pearson correlation)	-
	PXF46618.1	F (+---+--)	rhythmic	-0.979827	0.904579	0.0248859	-0.825466	-0.886882	1.66178	0.752788	-0.651853	-	-	O	O	significant correlation (p-value<0.05; Pearson correlation)	-
	PXF46623.1	F (+---+--)	rhythmic	-1.40115	1.00142	0.598837	-0.54289	-1.29477	1.15036	0.605811	-0.117616	K03359	-	X	O	significant correlation (p-value<0.05; Pearson correlation)	-
	PXF46630.1	F (+---+--)	rhythmic	-1.15576	1.52506	0.142398	-0.809713	-0.900471	1.20644	0.441082	-0.449032	K06628	cell division cycle 45 homolog (S. cerevisiae)	X	O	significant correlation (p-value<0.05; Pearson correlation)	-
	PXF46634.1	F (+---+--)	rhythmic	-1.54728	0.982013	0.736509	-0.504693	-1.28013	0.943159	0.548979	0.121447	K00873	Pyruvate kinase	O	O	significant correlation (p-value<0.05; Pearson correlation)	-
	PXF46675.1	F (+---+--)	rhythmic	-1.18673	1.33275	0.73144	-0.591347	-1.13527	1.00043	0.485433	-0.636711	K01738	cysteine synthase	O	O	significant correlation (p-value<0.05; Pearson correlation)	-
	PXF46676.1	F (+---+--)	rhythmic	-1.33449	1.15653	0.39164	-0.353619	-1.08165	1.48467	0.180156	-0.443239	K03943	NADH dehydrogenase (Ubiquinone) flavoprotein 2	X	O	significant correlation (p-value<0.05; Pearson correlation)	-
	PXF46688.1	F (+---+--)	rhythmic	-0.255916	1.54602	0.794639	-0.933666	-0.951192	0.986834	-0.114606	-1.07211	K12177	PINT	X	O	significant correlation (p-value<0.05; Pearson correlation)	-
	PXF46777.1	F (+---+--)	rhythmic	-1.05959	1.52894	-0.0927431	-0.565413	-1.00828	1.4099	0.197089	-0.409909	-	Carboxylesterase	O	X	significant correlation (p-value<0.05; Pearson correlation)	-
	PXF46898.1	F (+---+--)	rhythmic	-1.4171	0.93167	0.511166	-0.844115	-1.08994	1.01206	0.96587	-0.0696138	K00611	ornithine carbamoyltransferase	O	O	significant correlation (p-value<0.05; Pearson correlation)	-
	PXF46913.1	F (+---+--)	rhythmic	-1.44252	0.942689	0.480211	-0.8897	-0.985911	1.22162	0.73497	-0.0613562	-	-	O	O	significant correlation (p-value<0.05; Pearson correlation)	-
	PXF46956.1	F (+---+--)	rhythmic	-1.37425	0.72121	0.715867	-0.672392	-1.26694	1.19496	0.765866	-0.0843248	K13338	AAA family ATPase, CDC48 subfamily	X	O	significant correlation (p-value<0.05; Pearson correlation)	-
	PXF47100.1	F (+---+--)	rhythmic	-1.34824	1.16508	0.48535	-0.490059	-1.29059	1.24969	0.333015	-0.104232	-	-	X	O	significant correlation (p-value<0.05; Pearson correlation)	-
	PXF47169.1	F (+---+--)	rhythmic	-1.17002	0.81416	0.432429	-0.661117	-1.27662	1.22259	1.03194	-0.393363	K14164	Glycyl-tRNA synthetase 2	X	O	significant correlation (p-value<0.05; Pearson correlation)	-
	PXF47229.1	F (+---+--)	rhythmic	-1.375	1.02022	0.731216	-0.619262	-1.33659	0.891352	0.751869	-0.0638078	-	-	O	O	significant correlation (p-value<0.05; Pearson correlation)	-
	PXF47252.1	F (+---+--)	rhythmic	-0.893081	1.64997	-0.134998	-0.497741	-0.792452	1.48126	-0.231132	-0.581821	K02212	dna replication licensing factor	X	O	significant correlation (p-value<0.05; Pearson correlation)	-
	PXF47482.1	F (+---+--)	rhythmic	-0.797717	1.48809	-0.380398	-0.537053	-0.571251	1.70787	-0.282546	-0.626996	-	-	X	O	significant correlation (p-value<0.05; Pearson correlation)	-
	PXF47495.1	F (+---+--)	rhythmic	-0.912791	1.64026	-0.233977	-0.690776	-0.781061	1.47477	-0.113609	-0.382813	K10737	Minichromosome maintenance complex component 8	X	O	significant correlation (p-value<0.05; Pearson correlation)	-
	PXF47534.1	F (+---+--)	rhythmic	-1.36049	0.928992	0.574977	-0.555556	-1.35995	1.04305	0.835488	-0.106509	-	-	X	O	significant correlation (p-value<0.05; Pearson correlation)	-
	PXF47626.1	F (+---+--)	rhythmic	-1.13101	1.7588	0.412715	-0.40514	-0.864434	1.0692	-0.262553	-0.577572	K00273	D-aminoacid oxidase	O	O	significant correlation (p-value<0.05; Pearson correlation)	-
	PXF47658.1	F (+---+--)	rhythmic	-1.20934	1.54719	0.302104	-0.607637	-0.851784	1.31636	-0.0232841	-0.47362	-	-	O	O	significant correlation (p-value<0.05; Pearson correlation)	-
	PXF47680.1	F (+---+--)	rhythmic	-0.903439	1.81299	0.481917	-0.625893	-0.691951	0.980754	-0.15546	-0.898914	-	-	X	O	significant correlation (p-value<0.05; Pearson correlation)	-
	PXF47772.1	F (+---+--)	rhythmic	-1.13703	0.945466	0.779273	-0.801608	-1.0155	1.23624	0.705057	-0.711901	K06168	CDK5 regulatory subunit associated protein 1	O	O	significant correlation (p-value<0.05; Pearson correlation)	-
	PXF47779.1	F (+---+--)	rhythmic	-1.06505	0.770557	0.231108	-0.937389	-1.06608	1.4437	0.991589	-0.368436	-	radical SAM domain protein	X	O	significant correlation (p-value<0.05; Pearson correlation)	-
	PXF47916.1	F (+---+--)	rhythmic	-1.59027	1.06926	0.768962	0.010571	-1.23472	0.841687	0.564394	-0.429886	-	37S ribosomal protein RSM22	O	O	significant correlation (p-value<0.05; Pearson correlation)	-
	PXF47918.1	F (+---+--)	rhythmic	-1.12442	0.90638	0.278162	-0.930698	-0.945828	1.20538	1.15297	-0.541948	K06173	tRNA pseudouridine synthase	X	O	significant correlation (p-value<0.05; Pearson correlation)	-
	PXF48075.1	F (+---+--)	rhythmic	-0.994083	1.62573	-0.103521	-0.688614	-0.814903	1.38023	0.138764	-0.54361	K09391	E2F transcription factor-like E2FE-like	X	O	significant correlation (p-value<0.05; Pearson correlation)	-
	PXF48099.1	F (+---+--)	rhythmic	-1.36052	1.3565	0.465566	-0.48412	-1.03883	1.2479	0.226087	-0.412572	K07943	ADP-ribosylation factor-like	X	O	significant correlation (p-value<0.05; Pearson correlation)	-
	PXF48110.1	F (+---+--)	rhythmic	-1.50388	1.10092	0.627614	-0.509971	-1.27121	0.996818	0.510148	0.0495649	K12585	exosome complex exonuclease	X	O	significant correlation (p-value<0.05; Pearson correlation)	-
	PXF48150.1	F (+---+--)	rhythmic	-1.45626	1.0465	0.972081	-0.610359	-1.24492	0.792742	0.535855	-0.0356428	K07936	GTP-binding nuclear protein	O	O	significant correlation (p-value<0.05; Pearson correlation)	-
	PXF48163.1	F (+---+--)	rhythmic	-1.27397	0.999824	0.949733	-0.452429	-1.1172	0.997121	0.663644	-0.766724	-	-	O	O	significant correlation (p-value<0.05; Pearson correlation)	-
	PXF48191.1	F (+---+--)	rhythmic	-1.66923	0.974535	0.898163	-0.123542	-1.02932	0.770533	0.71103	-0.532167	K03014	DNA-directed RNA polymerases I, II, and III	X	O	significant correlation (p-value<0.05; Pearson correlation)	-
	PXF48366.1	F (+---+--)	rhythmic	-0.968342	1.66921	0.827352	-0.389308	-1.06237	0.865405	-0.227239	-0.714708	-	-	X	O	significant correlation (p-value<0.05; Pearson correlation)	-
	PXF48415.1	F (+---+--)	rhythmic	-0.763442	1.417	0.542329	-0.601988	-0.85894	1.34436	0.0194579	-1.09877	-	-	O	O	significant correlation (p-value<0.05; Pearson correlation)	-
	PXF48417.1	F (+---+--)	rhythmic	-0.931144	1.71903	0.180774	-0.610493	-0.900039	1.13745	0.197855	-0.79343	K17430	Mitochondrial large subunit ribosomal protein (Img2)	O	O	significant correlation (p-value<0.05; Pearson correlation)	-
	PXF48435.1	F (+---+--)	rhythmic	-1.5504	0.776753	0.191091	-0.850055	-0.856026	1.24777	0.968977	0.0718844	-	-	X	O	significant correlation (p-value<0.05; Pearson correlation)	-
	PXF48558.1	F (+---+--)	rhythmic	-1.23892	1.41431	0.305517	-0.456075	-1.00059	1.30492	0.285579	-0.614745	-	Rubisco LSMT substrate-binding	O	O	significant correlation (p-value<0.05; Pearson correlation)	-
	PXF48567.1	F (+---+--)	rhythmic	-0.894491	0.956905	0.429682	-0.972529	-1.06751	1.50806	0.627877	-0.587994	-	-	O	O	significant correlation (p-value<0.05; Pearson correlation)	-
	PXF48583.1	F (+---+--)	rhythmic	-1.50642	0.933663	0.798847	-0.519742	-0.931213	1.10278	0.716768	-0.594677	K02975	40s ribosomal protein	O	O	significant correlation (p-value<0.05; Pearson correlation)	-
	PXF48699.1	F (+---+--)	rhythmic	-1.24007	1.02514	-0.0152614	-0.720982	-0.848992	1.67671	0.480973	-0.357513	K03575	A G-specific adenine	X	O	significant correlation (p-value<0.05; Pearson correlation)	-
	PXF48730.1	F (+---+--)	rhythmic	-1.74161	0.967436	0.922217	-0.0713555	-1.0783	0.847151	0.453374	-0.298914	K00472	Prolyl 4-Hydroxylase alpha-subunit, N-terminal region	X	O	significant correlation (p-value<0.05; Pearson correlation)	-
	PXF48768.1	F (+---+--)	rhythmic	-1.62014	1.14758	0.729811	-0.186576	-1.19453	0.828232	0.556584	-0.260963	K02913	Ribosomal protein L33	O	O	significant correlation (p-value<0.05; Pearson correlation)	-
	PXF48795.1	F (+---+--)	rhythmic	-0.934549	1.72913	-0.168173	-0.718781	-0.831376	1.32399	-0.0163121	-0.383928	K02328	DNA polymerase alpha/epsilon subunit B	X	O	significant correlation (p-value<0.05; Pearson correlation)	-
	PXF48958.1	F (+---+--)	rhythmic	-0.932006	0.376676	0.257875	-0.479507	-1.26898	1.45993	1.23631	-0.650303	-	TIA1 cytotoxic granule-associated RNA binding	X	O	significant correlation (p-value<0.05; Pearson correlation)	-
	PXF49043.1	F (+---+--)	rhythmic	-1.25144	1.37274	0.235748	-0.520121	-0.953787	1.36819	0.327164	-0.578499	K13960	Ubiquitin-conjugating enzyme E2T	O	O	significant correlation (p-value<0.05; Pearson correlation)	-
	PXF49055.1	F (+---+--)	rhythmic	-1.43538	0.930221	0.650629	-0.475962	-1.24853	1.04288	0.831262	-0.295117	K00620	Catalyzes two activities which are involved in the cyclic version of arginine biosynthesis the synthesis of N- acetylglutamate from glutamate and acetyl-CoA as the acetyl donor, and of ornithine by transacetylation between N(2)-acetylornithine and glutamate (By similarity)	O	O	significant correlation (p-value<0.05; Pearson correlation)	-
	PXF49061.1	F (+---+--)	rhythmic	-1.42449	0.787863	0.327698	-0.654272	-0.998883	1.34236	0.951303	-0.33158	K02434	Allows the formation of correctly charged Asn-tRNA(Asn) or Gln-tRNA(Gln) through the transamidation of misacylated Asp- tRNA(Asn) or Glu-tRNA(Gln) in organisms which lack either or both of asparaginyl-tRNA or glutaminyl-tRNA synthetases. The reaction takes place in the presence of glutamine and ATP through an activated phospho-Asp-tRNA(Asn) or phospho-Glu-tRNA(Gln) (By similarity)	X	O	significant correlation (p-value<0.05; Pearson correlation)	-
	PXF49099.1	F (+---+--)	rhythmic	-1.21978	1.41377	0.884774	-0.630063	-1.15205	0.821106	0.344367	-0.462113	K04078	Binds to Cpn60 in the presence of Mg-ATP and suppresses the ATPase activity of the latter (By similarity)	O	O	significant correlation (p-value<0.05; Pearson correlation)	-
	PXF49195.1	F (+---+--)	rhythmic	-0.904026	1.5662	0.511689	-0.360114	-0.964861	1.26858	-0.264103	-0.853368	-	-	X	O	significant correlation (p-value<0.05; Pearson correlation)	-
	PXF49314.1	F (+---+--)	rhythmic	-1.37505	1.53005	0.394054	-0.574452	-0.700559	1.16197	0.19847	-0.634479	K03013	Dna-directed RNA	O	O	significant correlation (p-value<0.05; Pearson correlation)	-
	PXF49317.1	F (+---+--)	rhythmic	-1.42711	0.925478	0.610853	-0.15722	-1.33115	0.989983	0.858377	-0.469217	-	-	O	O	significant correlation (p-value<0.05; Pearson correlation)	-
	PXF49348.1	F (+---+--)	rhythmic	-1.24793	0.903583	0.58913	-0.752946	-0.9585	1.439	0.614816	-0.587153	-	coproporphyrinogen III oxidase	O	O	significant correlation (p-value<0.05; Pearson correlation)	-
	PXF49360.1	F (+---+--)	rhythmic	-0.464713	0.86234	0.236085	-0.875678	-0.914653	1.59696	0.710966	-1.15131	-	-	X	O	significant correlation (p-value<0.05; Pearson correlation)	-
	PXF49421.1	F (+---+--)	rhythmic	-1.33723	1.13386	0.899795	-0.450214	-1.04582	0.881047	0.68058	-0.762027	K13941	folic acid synthesis protein	O	O	significant correlation (p-value<0.05; Pearson correlation)	-
	PXF49429.1	F (+---+--)	rhythmic	-1.46992	0.997081	0.813973	-0.667021	-1.00355	1.11747	0.585243	-0.373269	K01649	Catalyzes the condensation of the acetyl group of acetyl-CoA with 3-methyl-2-oxobutanoate (2-oxoisovalerate) to form 3-carboxy-3-hydroxy-4-methylpentanoate (2-isopropylmalate) (By similarity)	O	O	significant correlation (p-value<0.05; Pearson correlation)	-
	PXF49486.1	F (+---+--)	rhythmic	-0.500395	1.52639	0.525512	-0.666949	-0.680335	1.28292	-0.251504	-1.23563	K10839	DNA repair protein	O	O	significant correlation (p-value<0.05; Pearson correlation)	-
	PXF49597.1	F (+---+--)	rhythmic	-1.45048	1.25944	0.967427	-0.496731	-1.15076	0.767696	0.374419	-0.271009	K22255	-	O	O	significant correlation (p-value<0.05; Pearson correlation)	-
	PXF49662.1	F (+---+--)	rhythmic	-0.972182	1.55976	-0.172232	-0.739823	-0.813083	1.51414	-0.0873581	-0.289223	-	minichromosome maintenance complex binding protein	X	O	significant correlation (p-value<0.05; Pearson correlation)	-
	PXF49668.1	F (+---+--)	rhythmic	-0.850062	1.87427	-0.084602	-0.516036	-0.555215	1.22938	-0.363249	-0.734487	K16487	spindle assembly 6 homolog (C. elegans)	X	O	significant correlation (p-value<0.05; Pearson correlation)	-
	PXF49685.1	F (+---+--)	rhythmic	-1.49291	0.951943	0.277384	-0.592803	-1.01622	1.46996	0.48605	-0.0834054	-	-	X	O	significant correlation (p-value<0.05; Pearson correlation)	-
	PXF49745.1	F (+---+--)	rhythmic	-1.23882	1.16833	0.467162	-0.98308	-1.04556	1.01968	0.851702	-0.239421	K17743	Aldo/keto reductase family	X	O	significant correlation (p-value<0.05; Pearson correlation)	-
	PXF49753.1	F (+---+--)	rhythmic	-1.34229	1.12107	0.60467	-0.469084	-1.33238	0.963162	0.751559	-0.296715	-	-	O	O	significant correlation (p-value<0.05; Pearson correlation)	-
	PXF49777.1	F (+---+--)	rhythmic	-1.43228	1.26943	0.850288	0.0234333	-1.4083	0.738605	0.184218	-0.225395	K00815	tyrosine aminotransferase	O	X	significant correlation (p-value<0.05; Pearson correlation)	-
	PXF49812.1	F (+---+--)	rhythmic	-1.48437	0.850745	0.547377	-0.885031	-0.917154	1.31722	0.639583	-0.0683617	K03020	polymerase (RNA) I polypeptide D, 16kDa	X	O	significant correlation (p-value<0.05; Pearson correlation)	-
	PXF49856.1	F (+---+--)	rhythmic	-0.466757	1.26532	0.314866	-0.318652	-1.11094	1.33103	0.346868	-1.36173	-	-	O	O	significant correlation (p-value<0.05; Pearson correlation)	-
	PXF49938.1	F (+---+--)	rhythmic	-1.67626	1.22281	0.73871	-0.535226	-0.975102	0.843423	0.443527	-0.0618865	-	Tetrahydrofolate dehydrogenase/cyclohydrolase, catalytic domain	X	O	significant correlation (p-value<0.05; Pearson correlation)	-
	PXF50006.1	F (+---+--)	rhythmic	-1.02706	1.52791	1.08053	-0.755776	-0.764514	0.727512	0.0785779	-0.867168	-	Metacaspase	O	O	significant correlation (p-value<0.05; Pearson correlation)	-
	PXF50084.1	F (+---+--)	rhythmic	-1.54688	0.849393	0.812915	-0.444039	-1.36991	0.752095	0.735442	0.210986	K02050	ABC transporter permease	X	O	significant correlation (p-value<0.05; Pearson correlation)	-
	PXF39804.1	F (+---+--)	rhythmic	-1.39971	1.15768	0.5712	-0.445764	-0.824234	1.41022	0.211037	-0.680435	-	-	O	O	-	-
	PXF39977.1	F (+---+--)	rhythmic	-1.14082	1.51057	0.409554	-0.983315	-1.0175	1.04123	0.360638	-0.180356	K03424	TatD related DNase	X	O	-	-
	PXF40240.1	F (+---+--)	rhythmic	-1.22397	1.39622	0.604873	-0.428966	-0.753083	1.36725	-0.254165	-0.708154	K13181	ATP-dependent RNA helicase	O	O	-	-
	PXF40503.1	F (+---+--)	rhythmic	-1.31007	0.986178	0.889346	0.15825	-1.32371	1.02359	0.338443	-0.762027	-	-	X	O	-	-
	PXF40652.1	F (+---+--)	rhythmic	-1.36721	1.17627	0.424249	-0.966317	-1.07331	0.86282	0.853744	0.0897523	K02894	ribosomal protein L23	X	O	-	-
	PXF40819.1	F (+---+--)	rhythmic	-1.32112	1.03544	0.690731	-0.999046	-1.16615	0.8735	0.752611	0.134032	-	LrgB-like family	O	O	-	-
	PXF40965.1	F (+---+--)	rhythmic	-1.31272	1.16883	0.723671	-0.785137	-1.14479	1.19534	0.175177	-0.0203763	-	-	X	O	-	-
	PXF41060.1	F (+---+--)	rhythmic	-1.04078	1.43121	0.580017	-0.778836	-1.32005	1.07212	0.154299	-0.0979831	-	Carboxypeptidase Taq (M32) metallopeptidase	X	O	-	-
	PXF41136.1	F (+---+--)	rhythmic	-1.61021	1.10419	1.03372	0.0910425	-1.04523	0.54662	0.536856	-0.656979	-	Inherit from euNOG: Methyltransferase domain	X	O	-	-
	PXF41273.1	F (+---+--)	rhythmic	-0.708349	1.62661	0.875144	-0.13246	-0.366413	0.665782	-0.446292	-1.51402	-	-	X	O	-	-
	PXF41307.1	F (+---+--)	rhythmic	-1.27541	1.59349	0.0583945	-0.76621	-0.912872	0.932155	0.671426	-0.300971	K06883	GPN-loop GTPase 2	O	X	-	-
	PXF41385.1	F (+---+--)	rhythmic	-1.4059	1.08315	0.858748	-0.709841	-1.25004	0.926934	0.426832	0.0701204	-	-	O	O	-	-
	PXF41925.1	F (+---+--)	rhythmic	-1.14888	1.24427	0.0656826	-0.940219	-1.06271	1.24	0.745608	-0.143742	K12178	cop8, fus4, emb134, cop14, csn4, fus8, ats4 cop8 (constitutive photomorphogenic 8)	O	O	-	-
	PXF42009.1	F (+---+--)	rhythmic	-0.985185	1.32547	0.986958	-0.0382391	-0.706793	0.926746	-0.121975	-1.38698	-	-	X	O	-	-
	PXF42071.1	F (+---+--)	rhythmic	-0.672209	1.67861	-0.191344	-0.759016	-0.970311	1.26922	0.323657	-0.678607	K12867	XPA binding protein 2	X	O	-	-
	PXF42247.1	F (+---+--)	rhythmic	-1.38729	1.13678	1.03653	-0.604764	-1.30047	0.668183	0.453137	-0.00211451	-	Inherit from bactNOG: fha domain containing protein	X	O	-	-
	PXF42254.1	F (+---+--)	rhythmic	-1.17044	1.40713	1.02927	-0.210151	-0.37774	0.905979	-0.386819	-1.19723	-	Uncharacterized integral membrane protein (DUF2301)	X	O	-	-
	PXF42388.1	F (+---+--)	rhythmic	-1.31437	1.18916	0.591807	-0.846062	-1.19031	0.926238	0.715758	-0.0722299	-	Protein of unknown function (DUF1295)	X	O	-	-
	PXF42417.1	F (+---+--)	rhythmic	-0.793482	1.49123	0.155209	-0.418933	-0.919187	1.26914	0.377456	-1.16143	-	domain-containing protein	X	O	-	-
	PXF42648.1	F (+---+--)	rhythmic	-0.451126	1.59759	0.506302	-0.373346	-0.87528	1.28415	-0.780467	-0.90783	-	-	X	O	-	-
	PXF42676.1	F (+---+--)	rhythmic	0.601197	1.71887	-0.541062	-0.644569	-0.85331	1.08277	-0.412491	-0.951399	-	aspartic	O	X	-	-
	PXF42813.1	F (+---+--)	rhythmic	-0.866354	1.2893	1.09113	0.0216473	-0.857526	0.879427	-0.198174	-1.35945	K03008	dna-directed RNA polymerase II	X	O	-	-
	PXF42814.1	F (+---+--)	rhythmic	-0.585992	1.37981	0.609511	-1.07884	-1.22824	0.956902	0.602593	-0.65575	K15053	Charged multivesicular body protein 7	X	O	-	-
	PXF42846.1	F (+---+--)	rhythmic	-1.14923	1.68538	0.800309	-0.471046	-0.790724	0.85716	-0.164054	-0.767794	-	-	O	O	-	-
	PXF43068.1	F (+---+--)	rhythmic	-0.573832	1.69014	0.16337	-0.308724	-0.623258	1.30747	-0.492575	-1.16258	-	-	X	O	-	-
	PXF43474.1	F (+---+--)	rhythmic	-1.07443	1.13398	0.809716	-0.0722851	-0.571671	1.19913	0.035975	-1.46042	-	-	X	O	-	-
	PXF43554.1	F (+---+--)	rhythmic	-1.21189	0.819033	0.172075	-0.91781	-1.11726	1.23188	1.10295	-0.0789695	K01955	carbamoylphosphate synthase	X	O	-	-
	PXF43563.1	F (+---+--)	rhythmic	-1.11527	1.61069	0.200876	-0.850019	-1.09739	0.970157	0.467603	-0.186651	-	-	O	O	-	-
	PXF43614.1	F (+---+--)	rhythmic	-1.28327	1.11314	0.51518	-0.607211	-1.0877	1.50485	0.0233134	-0.178304	K10413	Dynein heavy chain, N-terminal region 1	X	O	-	-
	PXF43708.1	F (+---+--)	rhythmic	-1.16877	1.41386	0.559157	-0.567494	-1.16454	1.25233	-0.0547759	-0.269768	K11136	regulator of telomere elongation helicase	X	O	-	-
	PXF43759.1	F (+---+--)	rhythmic	-1.34954	1.08598	0.446936	-0.838431	-1.21271	1.11153	0.606777	0.149462	K15429	Specifically methylates the N1 position of guanosine-37 in various cytoplasmic and mitochondrial tRNAs. Methylation is not dependent on the nature of the nucleoside 5' of the target nucleoside. This is the first step in the biosynthesis of wybutosine (yW), a modified base adjacent to the anticodon of tRNAs and required for accurate decoding (By similarity)	X	O	-	-
	PXF43794.1	F (+---+--)	rhythmic	-1.56739	0.827473	0.550345	-0.240318	-0.971876	1.12123	0.933018	-0.652477	-	-	X	O	-	-
	PXF43836.1	F (+---+--)	rhythmic	-1.4773	1.04637	0.925151	0.0583371	-1.17698	0.784414	0.571921	-0.731909	-	-	O	O	-	-
	PXF44393.1	F (+---+--)	rhythmic	-1.47569	0.783214	0.574661	-0.932638	-1.13434	0.923262	0.823095	0.438439	-	UPF0160 protein MYG1	X	O	-	-
	PXF44473.1	F (+---+--)	rhythmic	-0.886603	1.75633	0.328522	-0.286086	-0.434951	1.1246	-0.482573	-1.11924	-	-	O	O	-	-
	PXF44559.1	F (+---+--)	rhythmic	-1.41019	1.02521	0.518971	-0.973879	-1.09008	0.950115	0.782737	0.197123	K05605	Enoyl-CoA hydratase	X	O	-	-
	PXF44711.1	F (+---+--)	rhythmic	-1.29935	1.23285	0.75492	-0.475391	-0.848274	1.07405	0.496984	-0.935799	K03144	RNA polymerase II transcription factor B p52 subunit	X	O	-	-
	PXF44820.1	F (+---+--)	rhythmic	-1.2811	1.11097	0.948121	-0.64224	-1.37395	0.902087	0.334108	0.00200792	K14163	synthetase	X	O	-	-
	PXF44926.1	F (+---+--)	rhythmic	-1.60773	0.881152	0.760989	-0.10216	-0.973289	0.948025	0.820738	-0.727727	K11339	Chromatin modification-related protein	X	O	-	-
	PXF45111.1	F (+---+--)	rhythmic	-1.2834	1.60958	0.91267	-0.415336	-0.517762	0.7902	-0.184939	-0.911016	-	Glycosyl hydrolases family 16	X	O	-	-
	PXF45138.1	F (+---+--)	rhythmic	-0.992191	1.47779	0.0765511	-0.382315	-0.423004	1.39337	0.0949011	-1.2451	-	-	O	O	-	-
	PXF45370.1	F (+---+--)	rhythmic	-1.02649	1.01045	0.0387426	-0.909848	-1.24233	1.35659	0.841189	-0.068307	K14755	Carnosine synthase 1	O	X	-	-
	PXF45463.1	F (+---+--)	rhythmic	-0.525328	1.51918	1.03693	-0.126818	-0.890697	0.590961	-0.13298	-1.47125	-	-	X	O	-	-
	PXF45683.1	F (+---+--)	rhythmic	-0.811897	1.53221	1.06397	-0.179334	-0.451077	0.801581	-0.789204	-1.16625	-	amidohydrolase	X	O	-	-
	PXF45801.1	F (+---+--)	rhythmic	-1.02334	1.23991	1.16128	0.0495641	-0.955254	0.917545	-0.279931	-1.10978	K17871	Nadh dehydrogenase	X	O	-	-
	PXF46041.1	F (+---+--)	rhythmic	-1.2737	1.23542	0.669762	-0.884674	-1.16389	0.839284	0.732874	-0.155082	-	-	O	O	-	-
	PXF46045.1	F (+---+--)	rhythmic	-1.18109	1.51256	0.533926	-1.01919	-1.06797	0.751252	0.533372	-0.0628672	K02736	The proteasome is a multicatalytic proteinase complex which is characterized by its ability to cleave peptides with Arg, Phe, Tyr, Leu, and Glu adjacent to the leaving group at neutral or slightly basic pH. The proteasome has an ATP-dependent proteolytic activity (By similarity)	X	O	-	-
	PXF46092.1	F (+---+--)	rhythmic	-0.85754	1.28451	1.03572	-0.550674	-0.735508	1.23853	-0.422398	-0.992645	-	FAD binding domain	O	O	-	-
	PXF46135.1	F (+---+--)	rhythmic	0.1828	1.66235	0.735073	-0.803156	-0.943786	0.746658	-0.389064	-1.19087	K10598	Peptidylprolyl isomerase (Cyclophilin)-like 2	X	O	-	-
	PXF46153.1	F (+---+--)	rhythmic	-1.23571	0.691117	-0.0852045	-0.896031	-0.942377	1.3185	1.24486	-0.0951546	K03564	alkyl hydroperoxide reductase Thiol specific antioxidant Mal allergen	X	O	-	-
	PXF46275.1	F (+---+--)	rhythmic	-1.20183	1.26807	0.676343	-0.233724	-0.910396	1.33389	-0.0229985	-0.909349	K17424	ribosomal protein	O	O	-	-
	PXF46337.1	F (+---+--)	rhythmic	-1.19268	1.29494	0.867505	-0.63683	-0.919194	1.2683	-0.173026	-0.50901	K23562	ER membrane protein complex subunit 1	O	O	-	-
	PXF46423.1	F (+---+--)	rhythmic	-1.0481	1.44673	1.03371	-0.651966	-1.0805	0.940888	-0.151842	-0.488915	-	-	X	O	-	-
	PXF46480.1	F (+---+--)	rhythmic	-0.694506	1.68095	-0.111319	-0.949892	-1.00771	1.26423	0.180316	-0.362079	K01613	Phosphatidylserine decarboxylase	X	O	-	-
	PXF46511.1	F (+---+--)	rhythmic	-0.493667	1.80381	0.496485	-0.72612	-1.00308	1.03841	-0.45354	-0.662301	-	-	X	O	-	-
	PXF46546.1	F (+---+--)	rhythmic	-0.781877	1.81079	0.489451	-0.490211	-0.639149	1.04733	-0.502642	-0.933694	-	Inherit from strNOG: tetratricopeptide repeat	X	O	-	-
	PXF46547.1	F (+---+--)	rhythmic	-0.984693	1.24226	0.340488	-0.0978975	-0.85748	1.55877	-0.113423	-1.08802	-	transcription factor	O	O	-	-
	PXF46554.1	F (+---+--)	rhythmic	-1.4918	1.17201	0.825404	0.136004	-1.1647	1.00479	0.0900494	-0.571751	-	-	O	X	-	-
	PXF46958.1	F (+---+--)	rhythmic	-1.01705	1.41836	0.493003	-0.488898	-1.02681	0.860655	0.788136	-1.0274	K01358	ATP-dependent Clp protease, proteolytic subunit	X	O	-	-
	PXF46981.1	F (+---+--)	rhythmic	-0.997995	1.58369	0.0951735	-0.810285	-1.11306	1.2245	0.223293	-0.205312	-	-	X	O	-	-
	PXF47043.1	F (+---+--)	rhythmic	-0.279717	1.54055	0.912241	-0.29241	-0.409341	0.557359	-0.274489	-1.7542	K03676	Glutathione-dependent oxidoreductase that facilitates the maintenance of mitochondrial redox homeostasis upon induction of apoptosis by oxidative stress. Involved in response to hydrogen peroxide and regulation of apoptosis caused by oxidative stress. Acts as a very efficient catalyst of monothiol reactions because of its high affinity for protein glutathione-mixed disulfides. Can receive electro…	X	O	-	-
	PXF47084.1	F (+---+--)	rhythmic	-1.16567	1.58869	-0.173558	-0.747263	-0.762507	1.03309	0.767167	-0.539939	K06944	developmentally regulated GTP binding protein 2	O	X	-	-
	PXF47270.1	F (+---+--)	rhythmic	-1.38414	0.802311	0.778974	-0.593143	-1.32712	1.18901	0.553601	-0.0194868	K01952	phosphoribosylformylglycinamidine synthase	O	O	-	-
	PXF47303.1	F (+---+--)	rhythmic	-1.40849	0.779401	0.127071	-0.499723	-0.740649	1.78835	0.421434	-0.467392	-	Glycosyl hydrolases family 16	X	O	-	-
	PXF47400.1	F (+---+--)	rhythmic	-1.58838	0.910931	0.829303	-0.309126	-0.850036	1.34079	0.212769	-0.546247	-	nuclease	O	O	-	-
	PXF47410.1	F (+---+--)	rhythmic	-0.588465	1.29633	0.182606	-0.653531	-1.27814	1.25395	0.694909	-0.907657	K01892	histidyl-tRNA synthetase	O	O	-	-
	PXF47639.1	F (+---+--)	rhythmic	-1.11663	1.44324	0.696633	-0.335649	-0.859288	1.26341	-0.279637	-0.812077	-	-	X	O	-	-
	PXF47661.1	F (+---+--)	rhythmic	-1.15239	1.38659	0.832916	-0.401562	-1.16998	1.14368	-0.238352	-0.400898	-	-	X	O	-	-
	PXF47672.1	F (+---+--)	rhythmic	-0.358921	0.554186	0.336527	-0.835304	-1.03265	1.77555	0.628132	-1.06752	K01897	Acyl-CoA synthetase long-chain family member	X	O	-	-
	PXF47681.1	F (+---+--)	rhythmic	-0.84834	1.82676	0.686075	-0.556229	-0.605061	0.806469	-0.274658	-1.03502	-	-	O	O	-	-
	PXF47732.1	F (+---+--)	rhythmic	-1.19551	0.87888	0.605109	-0.241611	-0.388386	1.34564	0.474693	-1.47881	-	-	X	O	-	-
	PXF47770.1	F (+---+--)	rhythmic	-1.45597	1.06333	0.937282	-0.449785	-1.19846	1.08249	0.184286	-0.163182	K14791	periodic tryptophan protein 1	X	O	-	-
	PXF47814.1	F (+---+--)	rhythmic	-1.53024	0.875718	0.833072	-0.292102	-0.692188	1.31917	0.360134	-0.873566	K07127	5-hydroxyisourate hydrolase	O	O	-	-
	PXF47902.1	F (+---+--)	rhythmic	-1.10251	1.40522	0.822511	-0.673771	-1.3633	0.832258	0.289732	-0.210146	-	VID27 cytoplasmic protein	X	O	-	-
	PXF47925.1	F (+---+--)	rhythmic	-0.936791	1.09307	1.05422	-0.0454183	-0.280251	1.17334	-0.682023	-1.37614	-	-	X	O	-	-
	PXF47946.1	F (+---+--)	rhythmic	-0.860873	1.57257	0.816824	-0.313346	-0.622762	1.09217	-0.739895	-0.944686	-	-	X	O	-	-
	PXF47953.1	F (+---+--)	rhythmic	-1.20253	1.00997	0.997565	0.219454	-1.02099	0.925253	0.297486	-1.22621	-	-	O	O	-	-
	PXF48100.1	F (+---+--)	rhythmic	-1.6044	1.08557	0.726268	-0.525966	-0.698839	1.13054	0.522387	-0.635559	K12871	Coiled-coil domain containing 12	O	O	-	-
	PXF48164.1	F (+---+--)	rhythmic	-0.942219	1.3404	0.79158	-1.11973	-1.3355	0.622107	0.491416	0.151949	-	Ribonucleotide reductase, small chain	X	O	-	-
	PXF48184.1	F (+---+--)	rhythmic	-0.688332	1.40565	0.814257	-1.16701	-1.20463	0.967756	0.190699	-0.318384	-	Der1-like family	X	O	-	-
	PXF48207.1	F (+---+--)	rhythmic	-1.3217	0.985003	0.272853	-0.946719	-1.16881	1.02622	0.914235	0.238922	K18328	Debranching enzyme homolog 1 (S. cerevisiae)	X	O	-	-
	PXF48283.1	F (+---+--)	rhythmic	-0.632745	1.51784	0.588215	-0.272237	-0.948912	1.30187	-0.586136	-0.967897	-	-	X	O	-	-
	PXF48389.1	F (+---+--)	rhythmic	-0.856577	1.35933	0.812496	-0.753661	-0.860664	1.35384	-0.353524	-0.70124	K02677	protein kinase C, alpha	O	O	-	-
	PXF48439.1	F (+---+--)	rhythmic	-1.30877	1.05657	0.892072	0.40674	-1.12888	1.08008	-0.130943	-0.86687	-	AHNAK nucleoprotein	O	X	-	-
	PXF48528.1	F (+---+--)	rhythmic	-1.32589	0.957954	0.154362	-0.921143	-1.0176	1.10846	1.08894	-0.0450832	K10577	Ubiquitin-conjugating enzyme	X	O	-	-
	PXF48622.1	F (+---+--)	rhythmic	-1.29902	0.872767	0.35261	-0.921429	-1.12423	1.08323	1.06733	-0.031259	K00052	Catalyzes the oxidation of 3-carboxy-2-hydroxy-4- methylpentanoate (3-isopropylmalate) to 3-carboxy-4-methyl-2- oxopentanoate. The product decarboxylates to 4-methyl-2 oxopentanoate (By similarity)	O	O	-	-
	PXF48642.1	F (+---+--)	rhythmic	-1.33052	0.518977	0.32324	-0.220453	-1.21036	1.28988	1.17501	-0.545779	K14837	RNA recognition motif. (a.k.a. RRM, RBD, or RNP domain)	X	O	-	-
	PXF48655.1	F (+---+--)	rhythmic	-0.674881	0.898959	0.158084	-0.568026	-0.987782	1.23522	1.17034	-1.23191	-	RNA binding S1 domain protein	X	O	-	-
	PXF48781.1	F (+---+--)	rhythmic	-1.13968	1.43125	1.18067	-0.0961379	-0.768767	0.789319	-0.525062	-0.871597	K01069	hydroxyacylglutathione hydrolase	X	O	-	-
	PXF48845.1	F (+---+--)	rhythmic	-0.855117	1.35368	-0.117141	-0.62216	-0.69232	1.45227	0.55044	-1.06965	-	-	X	O	-	-
	PXF48851.1	F (+---+--)	rhythmic	-1.63038	0.934739	0.568735	-0.776146	-1.02976	0.913961	0.761912	0.25694	K00726	mannosyl (alpha-1,3-)-glycoprotein beta-1,2-N-acetylglucosaminyltransferase	X	O	-	-
	PXF49472.1	F (+---+--)	rhythmic	-1.42138	1.51478	0.115777	-0.33553	-0.739399	1.19269	0.35445	-0.681391	-	RNA polymerase Rpb4	O	X	-	-
	PXF49560.1	F (+---+--)	rhythmic	-1.32717	1.2149	0.782855	-0.854605	-1.24675	0.822389	0.346871	0.261512	-	-	X	O	-	-
	PXF49746.1	F (+---+--)	rhythmic	-0.807788	1.63625	0.708519	-0.727448	-0.764692	1.15365	-0.548543	-0.649945	K15430	Putative RNA methylase family UPF0020	X	O	-	-
	PXF49752.1	F (+---+--)	rhythmic	-0.850982	0.670047	0.476023	-1.14441	-1.16919	1.49882	0.78047	-0.260783	-	-	O	O	-	-
	PXF49834.1	F (+---+--)	rhythmic	-1.33669	1.11893	0.943719	-0.242067	-0.702664	1.23516	-0.0202496	-0.996138	-	-	X	O	-	-
	PXF49862.1	F (+---+--)	rhythmic	-0.86801	0.921273	0.846842	-0.283141	-0.477646	1.23944	0.281611	-1.66037	K12624	Sm	X	O	-	-
	PXF50096.1	F (+---+--)	rhythmic	-1.28412	1.23714	0.535426	-0.367678	-0.497004	1.19457	0.424439	-1.24277	K17402	-	O	O	-	-
	PXF50158.1	F (+---+--)	rhythmic	-0.204629	1.94011	-0.393049	-0.726351	-0.747328	1.11215	-0.147227	-0.833666	K03145	Transcription elongation factor	O	X	-	-
	PXF50179.1	F (+---+--)	rhythmic	-1.38033	1.08703	0.609477	-0.892424	-1.20935	0.9346	0.578937	0.272054	K08866	ttk protein kinase	X	O	-	-
	YP_009294686	F (+---+--)	rhythmic	-0.851795	0.735973	0.296871	-0.138764	-1.11043	1.94573	-0.106092	-0.771497	K02284	-	-	-	-	-
	PXF39436.1	F (+---+--)	general-rhythm	-1.32403	1.4165	1.23819	0.252228	-1.10043	0.268882	-0.177893	-0.573446	-	-	-	-	-	-
	PXF39505.1	F (+---+--)	general-rhythm	-0.697975	2.03392	0.344433	-0.173141	-0.881648	0.694641	-0.440944	-0.879283	-	-	-	-	-	-
	PXF39660.1	F (+---+--)	general-rhythm	0.181186	2.05823	-0.536266	-0.61544	-1.2623	0.594596	-0.0888127	-0.331193	-	-	-	-	-	-
	PXF39849.1	F (+---+--)	general-rhythm	0.302224	1.80998	-0.662038	-0.69023	-0.704296	1.19727	-0.584321	-0.668587	-	-	-	-	-	-
	PXF39979.1	F (+---+--)	general-rhythm	-1.17654	1.56513	0.546899	0.336195	-1.45977	0.652512	-0.0207349	-0.44368	-	-	-	-	-	-
	PXF39980.1	F (+---+--)	general-rhythm	-0.743568	1.2317	0.351996	-0.41984	-1.60603	1.00485	0.806148	-0.625252	-	Cell division control protein 48 homolog	-	-	-	-
	PXF40046.1	F (+---+--)	general-rhythm	-0.835918	1.91879	0.498702	-0.225358	-0.828149	0.751263	-0.285115	-0.994218	-	-	-	-	-	-
	PXF40178.1	F (+---+--)	general-rhythm	-1.61156	1.14231	0.469567	0.0469616	-1.17183	0.981543	0.585553	-0.442548	K09120	Protein of unknown function DUF99	-	-	-	-
	PXF40320.1	F (+---+--)	general-rhythm	-1.33388	1.37551	0.108216	-0.811351	-1.05779	1.07433	0.620499	0.024476	K01520	dUTPase	-	-	-	-
	PXF40390.1	F (+---+--)	general-rhythm	-1.06371	1.09115	-0.529209	-0.783989	-1.1498	1.37767	0.571615	0.486271	-	-	-	-	-	-
	PXF40571.1	F (+---+--)	general-rhythm	0.243642	1.21587	0.841533	0.52878	-0.334053	0.331432	-1.05546	-1.77174	K07200	Protein kinase, AMP-activated, gamma 1 non-catalytic subunit	-	-	-	-
	PXF40615.1	F (+---+--)	general-rhythm	0.364638	1.93069	-0.0551672	-0.350276	-0.799834	0.311111	0.104275	-1.50544	-	-	-	-	-	-
	PXF40751.1	F (+---+--)	general-rhythm	-0.827219	1.07435	0.992515	0.739419	-1.45334	0.751097	-0.375566	-0.901258	-	Tumour-associated protein	-	-	-	-
	PXF40752.1	F (+---+--)	general-rhythm	-1.06529	1.70125	0.281348	0.102893	-0.997306	0.99293	-0.0693599	-0.946471	K14399	Protein CLP1 homolog	-	-	-	-
	PXF40796.1	F (+---+--)	general-rhythm	-1.14169	1.0371	0.449251	-0.0443438	-1.37436	1.23352	0.625245	-0.78473	K15181	-	-	-	-	-
	PXF40803.1	F (+---+--)	general-rhythm	-1.30744	0.434187	-0.114102	-0.720564	-0.993286	1.49884	1.1552	0.0471678	-	-	-	-	-	-
	PXF40840.1	F (+---+--)	general-rhythm	-1.00647	1.45373	-0.206931	-0.207701	-1.18451	1.29034	0.526634	-0.665087	K10743	Endonuclease that specifically degrades the RNA of RNA- DNA hybrids (By similarity)	-	-	-	-
	PXF40841.1	F (+---+--)	general-rhythm	-0.672833	1.38249	-0.128617	-0.90279	-1.2605	1.47334	0.194008	-0.0850918	-	Calcineurin-like phosphoesterase	-	-	-	-
	PXF40850.1	F (+---+--)	general-rhythm	-0.950428	1.41329	0.960204	0.613705	-1.48875	0.116974	0.0855415	-0.750529	K14016	ubiquitin fusion degradation protein 1	-	-	-	-
	PXF40852.1	F (+---+--)	general-rhythm	-0.0773334	1.26884	1.18997	0.880205	-0.802813	-0.411764	-0.646762	-1.40033	-	Myb-like DNA-binding domain	-	-	-	-
	PXF40895.1	F (+---+--)	general-rhythm	-0.0110901	1.27844	0.698528	0.6456	-0.368214	0.543486	-1.12247	-1.66428	-	GDSL esterase lipase	-	-	-	-
	PXF40902.1	F (+---+--)	general-rhythm	-1.41822	1.01757	0.607201	0.308461	-1.44118	1.16856	-0.0277806	-0.214626	-	CDK5 regulatory subunit associated protein 3	-	-	-	-
	PXF40917.1	F (+---+--)	general-rhythm	-0.918238	1.55847	-0.230078	-0.423933	-0.810694	1.58769	-0.267274	-0.495938	K02540	Mini-chromosome maintenance protein 2	-	-	-	-
	PXF40924.1	F (+---+--)	general-rhythm	-0.296275	1.87172	0.232628	-0.415101	-1.17067	1.0028	-0.445325	-0.779777	K15105	solute carrier family 25 (aspartate glutamate carrier), member	-	-	-	-
	PXF40963.1	F (+---+--)	general-rhythm	-1.45672	1.04913	0.180738	-0.476571	-1.35623	1.02866	0.725878	0.305116	K17680	chromosome 10 open reading frame 2	-	-	-	-
	PXF40968.1	F (+---+--)	general-rhythm	0.434148	1.62951	0.44938	0.408025	-1.21785	0.331753	-0.768485	-1.26649	-	lipid kinase	-	-	-	-
	PXF41088.1	F (+---+--)	general-rhythm	-1.28674	1.48245	0.604404	-0.00306304	-0.737125	0.978067	0.0903777	-1.12836	-	-	-	-	-	-
	PXF41124.1	F (+---+--)	general-rhythm	-0.957688	1.78705	-0.125985	-0.352625	-0.771742	1.30222	-0.254283	-0.626944	-	RPA interacting protein	-	-	-	-
	PXF41135.1	F (+---+--)	general-rhythm	-0.236452	1.62701	-0.186702	-0.566143	-1.18096	0.864733	0.773992	-1.09548	-	-	-	-	-	-
	PXF41137.1	F (+---+--)	general-rhythm	-1.52592	1.52712	0.341927	-0.301376	-0.924834	1.06058	0.171873	-0.349366	-	-	-	-	-	-
	PXF41141.1	F (+---+--)	general-rhythm	-0.325472	1.92623	0.329447	0.0136137	-0.843439	0.770559	-0.836331	-1.0346	K10994	RAD9 homolog A (S. pombe)	-	-	-	-
	PXF41200.1	F (+---+--)	general-rhythm	-1.1723	0.257836	-0.203161	-0.4153	-1.41303	1.53318	0.716731	0.696041	-	-	-	-	-	-
	PXF41322.1	F (+---+--)	general-rhythm	-0.333433	1.75179	0.526357	-0.210945	-0.501446	0.858137	-0.641721	-1.44874	-	zinc finger	-	-	-	-
	PXF41489.1	F (+---+--)	general-rhythm	-0.224985	2.04443	0.366486	-0.229176	-0.258762	0.439247	-0.928844	-1.20839	K14561	U3 small nucleolar ribonucleoprotein protein	-	-	-	-
	PXF41494.1	F (+---+--)	general-rhythm	-1.03091	1.25013	0.865101	0.462607	-0.65638	0.821373	-0.207439	-1.50449	K13525	AAA family ATPase, CDC48 subfamily	-	-	-	-
	PXF41530.1	F (+---+--)	general-rhythm	-1.16308	1.03787	-0.165699	-1.04185	-1.0424	1.27212	0.819814	0.283217	K14998	SURF1 family	-	-	-	-
	PXF41564.1	F (+---+--)	general-rhythm	-0.96201	1.74695	0.713015	0.147129	-1.02788	0.724293	-0.594251	-0.747246	-	coiled-coil domain containing 25	-	-	-	-
	PXF41592.1	F (+---+--)	general-rhythm	-1.46031	1.1019	0.938954	0.573276	-1.23648	0.707066	0.0189119	-0.643317	-	Translin-associated protein	-	-	-	-
	PXF41602.1	F (+---+--)	general-rhythm	-1.13651	1.73565	0.847339	-0.419955	-1.01725	0.711839	-0.359655	-0.361459	K03183	ubiE/COQ5 methyltransferase family	-	-	-	-
	PXF41658.1	F (+---+--)	general-rhythm	-1.2026	1.58833	0.537167	0.232761	-0.58712	0.993996	-0.52173	-1.0408	-	-	-	-	-	-
	PXF41676.1	F (+---+--)	general-rhythm	-1.51972	1.50194	0.764669	0.618823	-0.618511	0.360758	-0.141375	-0.966581	K15434	Protein of unknown function (DUF2465)	-	-	-	-
	PXF41744.1	F (+---+--)	general-rhythm	-1.54798	1.37897	0.240914	-0.613036	-1.04521	0.948355	0.510026	0.127965	-	-	-	-	-	-
	PXF41750.1	F (+---+--)	general-rhythm	-0.602402	1.71935	0.91045	0.247011	-0.472622	0.27058	-0.619595	-1.45277	-	-	-	-	-	-
	PXF41752.1	F (+---+--)	general-rhythm	-0.431462	1.65947	0.470937	0.0623332	-0.808066	0.872049	-0.298186	-1.52708	-	Enoyl-CoA hydratase	-	-	-	-
	PXF41768.1	F (+---+--)	general-rhythm	-1.05955	1.68452	0.528905	-0.212375	-0.958522	1.09918	-0.506274	-0.57588	K00254	Dihydroorotate dehydrogenase (quinone)	-	-	-	-
	PXF41810.1	F (+---+--)	general-rhythm	-1.19539	1.18742	-0.281492	-0.755128	-1.19263	1.07211	0.943885	0.221227	K03648	Excises uracil residues from the DNA which can arise as a result of misincorporation of dUMP residues by DNA polymerase or due to deamination of cytosine (By similarity)	-	-	-	-
	PXF41818.1	F (+---+--)	general-rhythm	-0.149791	1.86131	0.919626	-0.613432	-1.2999	0.266959	-0.342131	-0.642643	K08272	Calcium binding protein	-	-	-	-
	PXF41924.1	F (+---+--)	general-rhythm	-0.737281	1.05515	0.863629	0.402405	-1.29907	1.21884	-0.495283	-1.00838	-	Inherit from agarNOG: RING	-	-	-	-
	PXF41931.1	F (+---+--)	general-rhythm	-0.791764	1.56371	0.971366	0.0526908	-1.27633	0.580038	-0.0962926	-1.00342	K06927	ATP binding domain 4	-	-	-	-
	PXF41968.1	F (+---+--)	general-rhythm	-0.744398	1.21589	-0.272175	-0.560866	-0.976618	1.85279	-0.084409	-0.430215	-	-	-	-	-	-
	PXF42075.1	F (+---+--)	general-rhythm	-0.833319	1.48347	1.38966	-0.155753	-0.950273	0.318657	-0.201612	-1.05084	-	-	-	-	-	-
	PXF42156.1	F (+---+--)	general-rhythm	-1.6987	0.911438	0.884179	0.770606	-1.24005	0.394033	0.317013	-0.338512	-	-	-	-	-	-
	PXF42195.1	F (+---+--)	general-rhythm	-0.117991	1.83876	-0.780893	-1.0355	-1.05549	0.874599	0.191954	0.0845571	-	Ras-induced vulval development antagonist	-	-	-	-
	PXF42268.1	F (+---+--)	general-rhythm	-1.51013	1.64433	0.232839	-0.489087	-0.914145	0.83617	0.389347	-0.189325	K03540	ribonuclease P MRP 21kDa subunit	-	-	-	-
	PXF42269.1	F (+---+--)	general-rhythm	-1.11626	1.87925	0.20433	-0.575819	-1.03818	0.863842	-0.0817609	-0.135406	-	expressed protein	-	-	-	-
	PXF42272.1	F (+---+--)	general-rhythm	0.138855	1.68573	0.966802	-0.397031	-0.896411	0.418676	-0.618371	-1.29825	K10597	Ubiquitination factor E4B	-	-	-	-
	PXF42281.1	F (+---+--)	general-rhythm	-1.12888	1.16334	-0.300082	-1.02971	-1.03929	1.23918	0.603556	0.491874	K06067	Histone deacetylase	-	-	-	-
	PXF42316.1	F (+---+--)	general-rhythm	-1.05244	1.3481	-0.214361	-0.850676	-1.09276	1.41379	0.301533	0.146818	K12854	small nuclear ribonucleoprotein	-	-	-	-
	PXF42363.1	F (+---+--)	general-rhythm	-0.979217	1.55168	0.664004	0.588939	-0.989585	0.684689	-0.412686	-1.10783	-	-	-	-	-	-
	PXF42515.1	F (+---+--)	general-rhythm	-1.38939	1.18032	1.02612	0.744557	-1.0498	0.475253	-0.1371	-0.849958	K02372	Involved in unsaturated fatty acids biosynthesis. Catalyzes the dehydration of short chain beta-hydroxyacyl-ACPs and long chain saturated and unsaturated beta-hydroxyacyl-ACPs (By similarity)	-	-	-	-
	PXF42570.1	F (+---+--)	general-rhythm	-0.736778	1.81745	-0.455842	-0.567745	-1.00418	1.24843	-0.0746507	-0.226687	K11303	Histone acetyltransferase type B catalytic	-	-	-	-
	PXF42573.1	F (+---+--)	general-rhythm	-1.23445	1.59934	0.136675	-0.43949	-0.994819	1.22106	0.159333	-0.447644	-	-	-	-	-	-
	PXF42628.1	F (+---+--)	general-rhythm	-0.91369	1.95311	0.202951	-0.556518	-0.897192	0.907381	-0.0939724	-0.602073	K10739	Replication protein A C terminal	-	-	-	-
	PXF42649.1	F (+---+--)	general-rhythm	-1.51861	0.987053	0.40063	-0.89332	-1.07524	0.905983	0.786286	0.407219	K02977	ubiquitin-40S ribosomal protein S31	-	-	-	-
	PXF42783.1	F (+---+--)	general-rhythm	-1.65216	1.39074	0.451939	-0.613791	-0.890619	0.928301	0.306675	0.0789058	K01254	Peptidase family M1	-	-	-	-
	PXF42894.1	F (+---+--)	general-rhythm	0.298358	2.03542	-0.211902	-0.808999	-0.843882	0.684215	-0.242384	-0.91083	-	-	-	-	-	-
	PXF42909.1	F (+---+--)	general-rhythm	-1.17453	1.84202	0.441752	0.00772524	-0.712921	0.758874	-0.212752	-0.95017	K08794	calcium-dependent protein kinase	-	-	-	-
	PXF42927.1	F (+---+--)	general-rhythm	-0.972251	1.30983	1.02499	0.450429	-0.527802	0.686751	-0.543783	-1.42817	-	-	-	-	-	-
	PXF42930.1	F (+---+--)	general-rhythm	-0.782068	1.63089	0.78474	-0.22468	-1.18924	0.883019	-0.190563	-0.912097	-	Dehydrogenase	-	-	-	-
	PXF43064.1	F (+---+--)	general-rhythm	-1.05031	1.61362	0.340329	-0.2648	-1.03765	1.257	-0.226466	-0.631722	K00555	N2,N2-dimethylguanosine tRNA methyltransferase	-	-	-	-
	PXF43116.1	F (+---+--)	general-rhythm	-0.894523	1.5264	0.186878	-0.048665	-0.473308	1.30982	-0.254481	-1.35212	-	-	-	-	-	-
	PXF43120.1	F (+---+--)	general-rhythm	-0.986515	1.47863	-0.443993	-0.566069	-0.840931	1.60431	-0.0459841	-0.199451	K10747	Ligase I, DNA, ATP-dependent	-	-	-	-
	PXF43143.1	F (+---+--)	general-rhythm	-0.872022	1.70335	-0.222004	-0.29954	-0.765704	1.44457	-0.357647	-0.631004	K02209	DNA replication licensing factor	-	-	-	-
	PXF43147.1	F (+---+--)	general-rhythm	-1.54431	1.25767	1.1796	-0.0455597	-1.01609	0.438365	0.300414	-0.570093	K01228	Glucosidase	-	-	-	-
	PXF43168.1	F (+---+--)	general-rhythm	-0.840497	1.78247	0.4175	0.157408	-0.898993	0.878723	-0.418897	-1.07771	-	-	-	-	-	-
	PXF43300.1	F (+---+--)	general-rhythm	-1.35327	0.887406	0.204415	-0.383443	-1.18019	1.56175	0.535261	-0.271931	-	-	-	-	-	-
	PXF43375.1	F (+---+--)	general-rhythm	-1.79192	1.32088	0.868223	-0.507617	-0.787716	0.605344	0.185134	0.107666	-	-	-	-	-	-
	PXF43378.1	F (+---+--)	general-rhythm	-1.24993	1.13129	-0.123015	-0.610276	-0.81627	1.47394	0.77265	-0.57838	-	Histone deacetylase	-	-	-	-
	PXF43399.1	F (+---+--)	general-rhythm	-1.73371	0.99929	0.832057	-0.324861	-1.14898	0.735959	0.576123	0.0641189	K02951	40S ribosomal protein S12	-	-	-	-
	PXF43451.1	F (+---+--)	general-rhythm	-1.1281	1.54024	-0.351275	-0.808481	-0.922899	1.28384	0.233691	0.152971	K02213	CDC6, C terminal	-	-	-	-
	PXF43464.1	F (+---+--)	general-rhythm	-1.26564	1.14496	1.12643	0.899997	-0.651726	0.379156	-0.586114	-1.04707	-	-	-	-	-	-
	PXF43482.1	F (+---+--)	general-rhythm	-1.09463	1.34233	0.717379	0.324436	-0.97465	1.15803	-0.689728	-0.783161	-	-	-	-	-	-
	PXF43500.1	F (+---+--)	general-rhythm	-0.362871	1.39631	0.8753	0.604371	-0.659837	0.449165	-0.651492	-1.65095	K17757	Catalyzes the dehydration of the S-form of NAD(P)HX at the expense of ATP, which is converted to ADP. Together with NAD(P)HX epimerase, which catalyzes the epimerization of the S- and R-forms, the enzyme allows the repair of both epimers of NAD(P)HX, a damaged form of NAD(P)H that is a result of enzymatic or heat-dependent hydration (By similarity)	-	-	-	-
	PXF43578.1	F (+---+--)	general-rhythm	-1.59317	0.890299	0.183532	0.0231331	-1.23025	1.10328	0.907416	-0.284236	-	RNA pseudouridylate synthase	-	-	-	-
	PXF43607.1	F (+---+--)	general-rhythm	-1.14966	1.88091	0.139778	0.0738657	-1.01842	0.840046	-0.184715	-0.581806	-	ABC transporter A family member	-	-	-	-
	PXF43609.1	F (+---+--)	general-rhythm	-1.16023	1.78308	-0.402029	-0.435928	-0.906065	1.11448	0.176249	-0.169552	-	ATP-binding cassette sub-family A ABC1 member	-	-	-	-
	PXF43610.1	F (+---+--)	general-rhythm	-1.2651	0.793074	0.1495	-0.216715	-1.56698	1.38352	0.549138	0.173559	K15178	Plus-3 domain containing protein, expressed	-	-	-	-
	PXF43715.1	F (+---+--)	general-rhythm	-1.15741	1.73693	0.582653	-0.317549	-1.26088	0.641255	0.184821	-0.40982	K02537	MAD2 mitotic arrest deficient-like 1 (Yeast)	-	-	-	-
	PXF43721.1	F (+---+--)	general-rhythm	-0.290096	1.94128	0.164378	-0.463138	-1.47774	0.696818	-0.094466	-0.477041	-	-	-	-	-	-
	PXF43747.1	F (+---+--)	general-rhythm	0.0842823	1.73007	0.462667	-0.189501	-0.983407	0.469299	0.0271253	-1.60054	-	-	-	-	-	-
	PXF43793.1	F (+---+--)	general-rhythm	-1.43294	0.88605	0.768904	0.343372	-1.4534	0.817276	0.614012	-0.543267	-	Archease protein family (MTH1598/TM1083)	-	-	-	-
	PXF43833.1	F (+---+--)	general-rhythm	-0.629	2.0316	0.682985	-0.671443	-0.820012	0.459598	-0.281045	-0.77268	K03936	NADH dehydrogenase (ubiquinone) Fe-S protein 3, 30kDa (NADH-coenzyme Q reductase)	-	-	-	-
	PXF43997.1	F (+---+--)	general-rhythm	-1.04264	1.2292	0.262049	0.231281	-1.28314	1.47653	-0.247013	-0.626268	-	-	-	-	-	-
	PXF44062.1	F (+---+--)	general-rhythm	-0.596475	1.35547	1.19311	0.157915	-1.2649	0.65542	-0.431583	-1.06896	-	-	-	-	-	-
	PXF44064.1	F (+---+--)	general-rhythm	-0.10831	1.46978	0.0163902	-0.131803	-0.374486	1.38041	-0.787716	-1.46427	-	-	-	-	-	-
	PXF44091.1	F (+---+--)	general-rhythm	-0.246634	2.12935	0.246427	-0.11725	-0.364297	0.355578	-0.821192	-1.18198	K18953	neutral sphingomyelinase (N-SMase) activation associated factor	-	-	-	-
	PXF44112.1	F (+---+--)	general-rhythm	-1.32882	1.11765	0.370218	-0.812003	-1.34171	0.860832	0.615218	0.518623	K14309	Nucleoporin 93kDa	-	-	-	-
	PXF44114.1	F (+---+--)	general-rhythm	-1.43948	1.4109	0.784881	0.0221542	-0.469233	0.985327	-0.265351	-1.02921	-	Inherit from bactNOG: methyltransferase Fkbm family	-	-	-	-
	PXF44126.1	F (+---+--)	general-rhythm	-0.499262	1.22265	1.00459	0.896866	-0.763452	0.250358	-0.523435	-1.58832	-	-	-	-	-	-
	PXF44138.1	F (+---+--)	general-rhythm	-1.71383	1.73037	0.414736	0.206946	-0.838956	0.28039	0.144745	-0.2244	K20217	Ubiquitin-conjugating enzyme	-	-	-	-
	PXF44149.1	F (+---+--)	general-rhythm	-1.59881	1.46023	0.0493005	-0.614741	-0.89414	0.763181	0.734236	0.100742	K21594	Required for accurate and efficient protein synthesis under certain stress conditions. May act as a fidelity factor of the translation reaction, by catalyzing a one-codon backward translocation of tRNAs on improperly translocated ribosomes. Back- translocation proceeds from a post-translocation (POST) complex to a pre-translocation (PRE) complex, thus giving elongation factor G a second chance to…	-	-	-	-
	PXF44166.1	F (+---+--)	general-rhythm	0.145391	1.94267	-0.605114	-0.660515	-0.818819	1.07245	-0.500122	-0.575942	-	-	-	-	-	-
	PXF44174.1	F (+---+--)	general-rhythm	-0.638117	0.909223	-0.310429	-0.674642	-1.05899	1.60964	0.944472	-0.781156	-	-	-	-	-	-
	PXF44177.1	F (+---+--)	general-rhythm	0.24879	1.95397	-0.02226	-0.748974	-1.14632	0.76771	-0.301833	-0.751079	K03030	26S proteasome non-atpase regulatory subunit	-	-	-	-
	PXF44182.1	F (+---+--)	general-rhythm	0.712029	1.52717	-0.0915973	-1.05508	-1.38385	0.770984	0.215532	-0.695187	K11886	Proteasome-associated protein ECM29 homolog	-	-	-	-
	PXF44183.1	F (+---+--)	general-rhythm	-0.21611	1.46589	0.0564259	-0.841761	-1.46452	0.993498	0.696415	-0.689835	K11886	kiaa0368	-	-	-	-
	PXF44196.1	F (+---+--)	general-rhythm	-0.593964	1.36781	0.94455	0.380701	-0.661672	0.840291	-1.11349	-1.16423	K05539	Catalyzes the synthesis of dihydrouridine, a modified base found in the D-loop of most tRNAs (By similarity)	-	-	-	-
	PXF44399.1	F (+---+--)	general-rhythm	-1.19877	0.74848	0.439634	0.187827	-1.03158	1.35684	0.682272	-1.18469	K16465	centrin, EF-hand protein	-	-	-	-
	PXF44400.1	F (+---+--)	general-rhythm	-1.52456	0.712251	0.169987	-0.251121	-0.347123	1.20235	1.13928	-1.10107	-	-	-	-	-	-
	PXF44414.1	F (+---+--)	general-rhythm	-1.06983	1.544	-0.187549	-0.300538	-0.599337	1.17176	0.57451	-1.13302	-	Pre-mRNA-splicing factor of RES complex	-	-	-	-
	PXF44449.1	F (+---+--)	general-rhythm	0.184028	1.2634	0.970891	0.935333	-0.480311	-0.35494	-1.14823	-1.37017	-	Inherit from bactNOG: Cell surface protein	-	-	-	-
	PXF44455.1	F (+---+--)	general-rhythm	0.372744	1.97133	-0.0782421	-0.588092	-0.915385	0.737683	-0.509403	-0.990633	K08602	Oligoendopeptidase, pepF M3 family	-	-	-	-
	PXF44480.1	F (+---+--)	general-rhythm	-0.599277	1.8224	0.481318	-0.78363	-1.32607	0.794508	-0.12943	-0.259817	-	Protein phosphatase 2C and cyclic nucleotide-binding kinase domain-containing	-	-	-	-
	PXF44525.1	F (+---+--)	general-rhythm	-0.833275	1.61136	0.119761	-0.278412	-1.28635	1.07639	0.395334	-0.804801	K03495	NAD-binding protein involved in the addition of a carboxymethylaminomethyl (cmnm) group at the wobble position (U34) of certain tRNAs, forming tRNA-cmnm(5)s(2)U34 (By similarity)	-	-	-	-
	PXF44532.1	F (+---+--)	general-rhythm	0.39678	1.53501	1.2156	-0.870663	-1.07023	0.140961	-0.375826	-0.971628	-	-	-	-	-	-
	PXF44589.1	F (+---+--)	general-rhythm	-0.762046	1.84339	0.745909	0.208261	-0.863164	0.487294	-0.654117	-1.00552	K00621	Acetyltransferase (GNAT) family	-	-	-	-
	PXF44591.1	F (+---+--)	general-rhythm	-0.506036	1.85719	0.264763	-0.193262	-0.825762	1.00743	-0.483118	-1.12121	K05770	Tspo mbr family protein	-	-	-	-
	PXF44599.1	F (+---+--)	general-rhythm	-0.178383	1.30549	0.48054	0.252938	-1.0132	1.10957	-0.34743	-1.60952	-	-	-	-	-	-
	PXF44626.1	F (+---+--)	general-rhythm	-0.0471574	1.74308	0.497261	0.159936	-0.641776	0.464314	-0.499435	-1.67622	K02208	S_TKc	-	-	-	-
	PXF44644.1	F (+---+--)	general-rhythm	-1.65806	0.414865	0.0731802	-0.055411	-1.31191	1.07366	0.982122	0.481549	K15111	Mitochondrial carrier protein	-	-	-	-
	PXF44676.1	F (+---+--)	general-rhythm	-1.15173	1.35886	-0.0880659	-0.31746	-1.07862	1.16762	0.824679	-0.71528	K08741	MutS homolog 5 (E. coli)	-	-	-	-
	PXF44695.1	F (+---+--)	general-rhythm	-0.704061	1.29621	0.859059	0.256921	-1.84239	0.687337	-0.263048	-0.290022	-	Endonuclease Exonuclease phosphatase family protein	-	-	-	-
	PXF44697.1	F (+---+--)	general-rhythm	-1.53364	1.20788	0.917764	0.423961	-0.872411	0.720998	0.0738287	-0.938383	-	-	-	-	-	-
	PXF44717.1	F (+---+--)	general-rhythm	-1.10923	1.09632	0.154868	-0.972957	-1.25036	1.16539	0.815759	0.100215	K10260	F-box and WD repeat domain containing 7, E3 ubiquitin protein ligase	-	-	-	-
	PXF44834.1	F (+---+--)	general-rhythm	-1.28367	1.65605	0.0879018	-0.062057	-0.815577	1.17704	-0.0200267	-0.739669	-	DNA-binding protein	-	-	-	-
	PXF44840.1	F (+---+--)	general-rhythm	-1.32703	1.67618	0.235321	-0.170653	-1.11735	0.983322	0.0726628	-0.352447	K18710	stem-loop binding protein	-	-	-	-
	PXF44844.1	F (+---+--)	general-rhythm	-1.54252	1.19435	0.289004	-0.248767	-1.30212	1.06507	0.460032	0.0849504	-	-	-	-	-	-
	PXF44851.1	F (+---+--)	general-rhythm	0.124584	2.01553	-0.0780247	-0.273516	-0.874523	0.451563	0.00278281	-1.3684	K05343	alpha amylase, catalytic	-	-	-	-
	PXF45107.1	F (+---+--)	general-rhythm	0.567288	1.55901	0.81816	0.607166	-0.955901	-0.688643	-0.91369	-0.993391	K00505	Common central domain of tyrosinase	-	-	-	-
	PXF45112.1	F (+---+--)	general-rhythm	-1.51533	1.50257	0.743455	-0.511147	-0.97511	0.626502	0.438951	-0.309887	K04794	Peptidyl-tRNA hydrolase PTH2	-	-	-	-
	PXF45118.1	F (+---+--)	general-rhythm	-0.347426	1.70729	-0.065112	-0.355179	-1.34672	1.24931	-0.191941	-0.650225	K14539	50S ribosome-binding GTPase	-	-	-	-
	PXF45122.1	F (+---+--)	general-rhythm	-0.476753	1.05493	0.509662	0.365888	-0.516462	1.07668	-0.0550692	-1.95888	-	Peptidase S8 and S53 subtilisin kexin sedolisin	-	-	-	-
	PXF45175.1	F (+---+--)	general-rhythm	-1.3138	1.32914	0.840595	0.547631	-1.29116	0.690612	-0.27043	-0.532584	K11434	Protein arginine n-methyltransferase	-	-	-	-
	PXF45239.1	F (+---+--)	general-rhythm	-1.22103	1.04588	-0.248976	-0.796158	-1.08181	1.15844	1.0977	0.0459625	K02355	elongation factor G	-	-	-	-
	PXF45247.1	F (+---+--)	general-rhythm	-0.830086	1.85069	0.217204	-0.00549266	-1.11983	0.984981	-0.470324	-0.627136	-	family with sequence similarity 206, member A	-	-	-	-
	PXF45346.1	F (+---+--)	general-rhythm	-0.989132	1.0481	0.984893	0.550269	-0.741226	1.01135	-0.519615	-1.34464	K14964	ash2 (absent, small, or homeotic)-like (Drosophila)	-	-	-	-
	PXF45401.1	F (+---+--)	general-rhythm	-0.208255	1.47375	0.571921	-0.0571401	-1.05129	1.14862	-0.573384	-1.30423	-	Domain of Unknown Function (DUF902)	-	-	-	-
	PXF45409.1	F (+---+--)	general-rhythm	-0.691036	1.60568	0.752647	0.32907	-0.790839	0.623259	-0.37431	-1.45447	-	-	-	-	-	-
	PXF45417.1	F (+---+--)	general-rhythm	-0.802271	2.1491	0.10932	-0.771755	-0.787681	0.516426	0.0742469	-0.48738	-	-	-	-	-	-
	PXF45464.1	F (+---+--)	general-rhythm	-0.953756	0.987402	0.246763	0.205374	-1.27442	1.45926	0.383675	-1.0543	-	-	-	-	-	-
	PXF45487.1	F (+---+--)	general-rhythm	-1.1066	1.50895	-0.405662	-0.684017	-0.926538	1.409	0.128385	0.0764801	K10858	DNA mismatch repair protein	-	-	-	-
	PXF45632.1	F (+---+--)	general-rhythm	-0.796532	1.85192	0.558516	0.225154	-0.531581	0.6139	-0.776289	-1.14509	K06875	programmed cell death protein	-	-	-	-
	PXF45686.1	F (+---+--)	general-rhythm	-1.3343	0.99151	0.0630676	-0.918917	-1.01191	1.4313	0.466984	0.312267	K01689	enolase (EC 4.2.1.11)	-	-	-	-
	PXF45698.1	F (+---+--)	general-rhythm	-1.44026	1.24821	0.702205	0.393009	0.0206001	0.78334	-0.283928	-1.42318	-	-	-	-	-	-
	PXF45731.1	F (+---+--)	general-rhythm	-1.28571	1.52147	0.217657	0.084574	-0.695935	0.798049	0.588654	-1.22876	K07124	Short-chain dehydrogenase reductase sdr	-	-	-	-
	PXF45735.1	F (+---+--)	general-rhythm	-1.13725	1.45919	1.22338	0.470357	-0.771753	0.266622	-0.59409	-0.916459	-	HEAT repeat	-	-	-	-
	PXF45745.1	F (+---+--)	general-rhythm	-1.54588	1.00507	0.835039	0.432035	-1.32754	0.864904	0.16057	-0.424203	-	NmrA-like family	-	-	-	-
	PXF45750.1	F (+---+--)	general-rhythm	-1.63395	1.33787	0.8926	-0.222489	-1.13219	0.625245	0.145332	-0.0124159	K17278	progesterone receptor membrane component	-	-	-	-
	PXF45868.1	F (+---+--)	general-rhythm	-0.954455	1.00078	0.731059	0.0330211	-1.99351	0.650704	0.345916	0.186484	-	alpha/beta hydrolase fold	-	-	-	-
	PXF45870.1	F (+---+--)	general-rhythm	-1.09334	1.53181	1.37877	-0.19275	-1.135	0.15425	-0.302364	-0.341386	K00728	Dolichyl-phosphate-mannose--protein mannosyltransferase	-	-	-	-
	PXF45887.1	F (+---+--)	general-rhythm	-0.437783	1.83743	0.804884	-0.138524	-0.696379	0.550353	-0.700967	-1.21901	K08064	nuclear transcription factor Y, alpha	-	-	-	-
	PXF45915.1	F (+---+--)	general-rhythm	-1.47036	1.17312	0.729094	-0.95269	-1.07717	0.616662	0.50722	0.474127	K23387	golgi to ER traffic protein 4 homolog	-	-	-	-
	PXF45930.1	F (+---+--)	general-rhythm	-0.400135	1.91699	0.822988	0.472588	-0.936614	-0.31611	-0.591559	-0.968141	-	alkyl sulfatase	-	-	-	-
	PXF45998.1	F (+---+--)	general-rhythm	-0.581955	0.810223	-0.0661706	-0.634163	-1.1131	2.0513	-0.0866963	-0.379435	-	vacuolar protein	-	-	-	-
	PXF46037.1	F (+---+--)	general-rhythm	-1.05122	1.24037	1.07687	0.436319	-0.1825	0.394941	-0.255997	-1.65879	-	-	-	-	-	-
	PXF46053.1	F (+---+--)	general-rhythm	-0.378732	1.11045	0.923349	0.205206	-1.09491	0.955142	-0.106065	-1.61444	-	Halo-acid dehalogenase-like hydrolase	-	-	-	-
	PXF46123.1	F (+---+--)	general-rhythm	-1.06269	1.42187	-0.207296	-0.709199	-1.00263	1.51061	0.110181	-0.0608443	K02320	DNA polymerase	-	-	-	-
	PXF46124.1	F (+---+--)	general-rhythm	-0.568152	1.8182	0.252082	-0.316402	-0.56316	1.13917	-0.737725	-1.02401	K03152	parkinson protein 7	-	-	-	-
	PXF46143.1	F (+---+--)	general-rhythm	-1.57107	1.04464	0.772906	0.1822	-1.45165	0.607022	0.55984	-0.14389	K05759	-	-	-	-	-
	PXF46157.1	F (+---+--)	general-rhythm	-0.163859	1.54325	0.971906	0.516335	-1.11476	0.177793	-0.617274	-1.3134	K22071	Ferredoxin	-	-	-	-
	PXF46221.1	F (+---+--)	general-rhythm	-1.6257	1.06093	0.725076	-0.281132	-1.19428	1.00974	0.411751	-0.106391	-	Protein of unknown function, DUF258	-	-	-	-
	PXF46317.1	F (+---+--)	general-rhythm	-1.26633	1.52517	0.691622	0.342369	-1.06946	0.809167	-0.24876	-0.783775	K22825	non-SMC element 4 homolog A (S. cerevisiae)	-	-	-	-
	PXF46319.1	F (+---+--)	general-rhythm	-1.0067	0.844475	-0.365431	-0.372066	-0.997176	1.69581	0.845893	-0.644804	K01012	biotin synthase	-	-	-	-
	PXF46343.1	F (+---+--)	general-rhythm	-1.4225	1.64627	0.545875	-0.165119	-1.19009	0.672483	0.141935	-0.228852	-	Endonuclease/Exonuclease/phosphatase family	-	-	-	-
	PXF46389.1	F (+---+--)	general-rhythm	-0.794957	2.0382	0.641923	0.0131254	-0.710511	0.296941	-0.511752	-0.972968	K00816	aminotransferase	-	-	-	-
	PXF46404.1	F (+---+--)	general-rhythm	-1.61252	0.810087	0.584847	-0.140246	-1.49487	0.659342	0.610604	0.582759	-	-	-	-	-	-
	PXF46436.1	F (+---+--)	general-rhythm	-1.13482	1.67835	-0.12745	-0.589085	-1.0301	0.982252	0.601221	-0.380367	K03094	ubiquitin-dependent protein catabolic process	-	-	-	-
	PXF46470.1	F (+---+--)	general-rhythm	-1.45371	1.35875	0.356573	-0.615961	-1.23396	0.701292	0.694606	0.192417	K00525	Provides the precursors necessary for DNA synthesis. Catalyzes the biosynthesis of deoxyribonucleotides from the corresponding ribonucleotides (By similarity)	-	-	-	-
	PXF46498.1	F (+---+--)	general-rhythm	-1.62015	1.62785	0.626949	-0.108081	-0.845547	0.526195	0.288301	-0.49551	-	IBR domain	-	-	-	-
	PXF46532.1	F (+---+--)	general-rhythm	-1.48935	1.42512	0.441356	-0.434358	-1.11863	0.937327	0.442558	-0.204024	K07152	SCO1/SenC	-	-	-	-
	PXF46541.1	F (+---+--)	general-rhythm	-1.39687	1.52683	0.85696	-0.547261	-1.1751	0.523236	0.163145	0.0490613	K02725	The proteasome is a multicatalytic proteinase complex which is characterized by its ability to cleave peptides with Arg, Phe, Tyr, Leu, and Glu adjacent to the leaving group at neutral or slightly basic pH. The proteasome has an ATP-dependent proteolytic activity	-	-	-	-
	PXF46583.1	F (+---+--)	general-rhythm	-0.473549	1.69347	0.37987	0.323135	-0.625286	0.846267	-0.715669	-1.42824	-	methyltransferase small	-	-	-	-
	PXF46610.1	F (+---+--)	general-rhythm	-0.809005	1.26809	1.09668	0.107366	-0.515856	0.355149	0.249371	-1.7518	-	-	-	-	-	-
	PXF46624.1	F (+---+--)	general-rhythm	-1.0755	1.57877	-0.241418	-0.507732	-0.910112	1.37359	0.275887	-0.493484	K10732	DNA replication complex GINS protein	-	-	-	-
	PXF46638.1	F (+---+--)	general-rhythm	-1.63517	1.38524	0.521597	-0.05142	-1.08489	0.966198	0.0412443	-0.142791	K15544	SSU72 RNA polymerase II CTD phosphatase homolog (S. cerevisiae)	-	-	-	-
	PXF46734.1	F (+---+--)	general-rhythm	-1.16964	1.13992	0.357819	-0.614983	-1.54094	1.08398	0.380228	0.363604	-	-	-	-	-	-
	PXF46771.1	F (+---+--)	general-rhythm	-1.02983	1.23911	1.22477	0.35108	-0.50074	0.716024	-0.909502	-1.09092	-	-	-	-	-	-
	PXF46782.1	F (+---+--)	general-rhythm	-1.13254	1.49381	-0.055086	-0.357655	-1.062	1.45395	-0.0041821	-0.3363	-	-	-	-	-	-
	PXF46785.1	F (+---+--)	general-rhythm	-1.56065	0.809581	0.00439156	-0.237369	-0.662878	1.82821	0.0742531	-0.255539	K08592	SUMO1 sentrin specific peptidase 1	-	-	-	-
	PXF46786.1	F (+---+--)	general-rhythm	-1.37563	1.29374	0.0764251	-0.659849	-1.1318	1.14871	0.625796	0.0225977	K04799	Structure-specific nuclease with 5'-flap endonuclease and 5'-3' exonuclease activities involved in DNA replication and repair. During DNA replication, cleaves the 5'-overhanging flap structure that is generated by displacement synthesis when DNA polymerase encounters the 5'-end of a downstream Okazaki fragment. It enters the flap from the 5'-end and then tracks to cleave the flap base, leaving a …	-	-	-	-
	PXF46805.1	F (+---+--)	general-rhythm	-0.435415	1.85364	1.07751	-0.0991759	-0.61124	0.0781781	-0.722522	-1.14097	-	-	-	-	-	-
	PXF46812.1	F (+---+--)	general-rhythm	-0.679458	1.88586	0.121441	-0.581474	-0.95725	1.10682	-0.240281	-0.65566	-	-	-	-	-	-
	PXF46813.1	F (+---+--)	general-rhythm	-0.874708	1.56764	-0.352277	-0.662878	-1.08276	1.31768	0.431865	-0.344564	K10733	DNA replication complex GINS protein PSF2	-	-	-	-
	PXF46832.1	F (+---+--)	general-rhythm	-0.972137	1.50801	-0.284651	-0.757955	-0.94787	1.43488	0.299547	-0.279815	K00058	Dehydrogenase	-	-	-	-
	PXF46915.1	F (+---+--)	general-rhythm	-0.56748	1.2487	0.90544	0.317891	-0.906629	0.714898	-0.0203716	-1.69245	-	-	-	-	-	-
	PXF46933.1	F (+---+--)	general-rhythm	-1.17299	1.49747	0.00383766	-0.565787	-1.31211	0.980558	0.613538	-0.0445171	K11989	Hint module	-	-	-	-
	PXF46972.1	F (+---+--)	general-rhythm	-0.860367	1.31397	0.601745	0.332897	-1.11057	1.25074	-0.546776	-0.981648	K14786	KRI1 homolog (S. cerevisiae)	-	-	-	-
	PXF47042.1	F (+---+--)	general-rhythm	-0.53203	1.24956	-0.719559	-1.0943	-1.17786	1.12407	0.828061	0.322053	-	Sel1 domain protein repeat-containing protein	-	-	-	-
	PXF47044.1	F (+---+--)	general-rhythm	-0.440937	1.47478	1.17358	0.704993	-0.786025	-0.0919943	-0.843114	-1.19128	-	-	-	-	-	-
	PXF47271.1	F (+---+--)	general-rhythm	-1.30437	1.74289	0.509527	-0.155819	-0.846532	0.934061	-0.417464	-0.462293	K09529	DnaJ domain	-	-	-	-
	PXF47272.1	F (+---+--)	general-rhythm	-1.3692	1.15285	0.735432	0.589902	-0.879842	1.00664	-0.195788	-1.03999	K16075	magnesium transporter	-	-	-	-
	PXF47281.1	F (+---+--)	general-rhythm	0.83329	1.92654	-0.651778	-0.664265	-0.665481	0.590348	-0.683257	-0.685401	-	Dysferlin, limb girdle muscular dystrophy 2B (Autosomal recessive)	-	-	-	-
	PXF47300.1	F (+---+--)	general-rhythm	-1.24165	0.246061	0.0265571	-0.649982	-1.27015	1.41823	1.10161	0.369312	-	-	-	-	-	-
	PXF47301.1	F (+---+--)	general-rhythm	-1.23626	0.230769	-0.109626	-0.249899	-1.3465	1.49591	1.13424	0.0813692	K15283	Triose-phosphate Transporter family	-	-	-	-
	PXF47356.1	F (+---+--)	general-rhythm	-1.30622	1.58709	0.194253	-0.394805	-1.09122	1.09444	0.265876	-0.349415	K21776	tesmin TSO1-like CXC	-	-	-	-
	PXF47363.1	F (+---+--)	general-rhythm	-0.552851	1.71458	0.601144	0.229292	-0.775396	0.782277	-0.745225	-1.25382	-	-	-	-	-	-
	PXF47433.1	F (+---+--)	general-rhythm	-1.24779	1.82147	0.121708	-0.561727	-0.998552	0.889189	0.0464379	-0.0707362	K01674	bifunctional monodehydroascorbate reductase and carbonic	-	-	-	-
	PXF47434.1	F (+---+--)	general-rhythm	-1.58198	1.2114	0.390639	-0.116348	-1.31674	0.933594	0.507483	-0.0280479	-	-	-	-	-	-
	PXF47535.1	F (+---+--)	general-rhythm	-0.900103	1.23875	1.11362	0.860926	-0.84715	0.366574	-0.649225	-1.1834	K03103	Multiple inositol polyphosphate phosphatase	-	-	-	-
	PXF47571.1	F (+---+--)	general-rhythm	-1.58308	1.2906	0.438952	-0.784099	-0.925261	0.99074	0.384492	0.187658	-	-	-	-	-	-
	PXF47576.1	F (+---+--)	general-rhythm	-0.535299	2.19477	0.313167	-0.156616	-0.274307	0.197697	-0.598844	-1.14057	K12479	Vacuolar Protein	-	-	-	-
	PXF47622.1	F (+---+--)	general-rhythm	-1.17719	1.2455	1.14565	0.23018	-1.62963	0.152846	0.110856	-0.0782019	-	-	-	-	-	-
	PXF47627.1	F (+---+--)	general-rhythm	-1.32662	1.46451	0.224286	0.195513	-1.26529	1.01671	0.248144	-0.557255	-	FR47-like protein	-	-	-	-
	PXF47636.1	F (+---+--)	general-rhythm	-1.25599	1.33443	0.321042	0.107242	-0.968863	1.27111	0.163662	-0.972628	K14977	Cupin domain	-	-	-	-
	PXF47640.1	F (+---+--)	general-rhythm	-1.22969	1.53366	0.336099	-0.259326	-0.340556	0.785092	0.557578	-1.38286	-	-	-	-	-	-
	PXF47654.1	F (+---+--)	general-rhythm	-0.739675	1.26908	1.06357	1.03734	-1.13345	-0.0124182	-0.389792	-1.09465	K08794	calcium-dependent protein kinase	-	-	-	-
	PXF47699.1	F (+---+--)	general-rhythm	-0.515917	1.73881	-0.541176	-0.95008	-1.18896	0.992095	0.298777	0.166453	-	-	-	-	-	-
	PXF47720.1	F (+---+--)	general-rhythm	-0.564178	1.78678	0.441566	0.346877	-0.259297	0.590074	-1.08047	-1.26134	-	-	-	-	-	-
	PXF47728.1	F (+---+--)	general-rhythm	-1.36156	1.4696	0.757448	0.139198	-1.07877	0.753582	0.124392	-0.803881	-	Casein Kinase	-	-	-	-
	PXF47777.1	F (+---+--)	general-rhythm	-1.47929	1.09914	0.158702	-0.862663	-1.06008	0.90483	0.86841	0.370951	-	nuclear transport factor	-	-	-	-
	PXF47795.1	F (+---+--)	general-rhythm	-0.709376	0.950512	0.2784	-0.0840218	-1.93211	1.09763	0.695129	-0.296164	K14689	solute carrier family 30 (zinc transporter), member	-	-	-	-
	PXF47801.1	F (+---+--)	general-rhythm	-0.797152	2.01474	0.294769	0.132151	-0.290106	0.539216	-0.817974	-1.07565	K12180	Inherit from opiNOG: COP9 (constitutive photomorphogenic) homolog, subunit	-	-	-	-
	PXF47805.1	F (+---+--)	general-rhythm	-1.73257	1.2528	0.100805	-0.24381	-0.808108	1.27168	0.274789	-0.115593	K23309	zinc finger	-	-	-	-
	PXF47811.1	F (+---+--)	general-rhythm	-1.45116	0.813334	0.416287	0.141723	-1.56446	1.14438	0.530275	-0.0303759	K23312	-	-	-	-	-
	PXF47815.1	F (+---+--)	general-rhythm	-1.04329	0.802397	-0.272226	-0.883595	-1.10243	1.41836	1.0889	-0.00811328	K03797	protease	-	-	-	-
	PXF47881.1	F (+---+--)	general-rhythm	-1.71885	1.15591	0.641413	-0.180409	-0.885847	0.896168	0.626076	-0.534462	-	Histone deacetylase	-	-	-	-
	PXF47951.1	F (+---+--)	general-rhythm	-1.42073	0.814759	-0.275227	-0.881646	-0.88506	1.18172	1.05714	0.409049	K03021	polymerase (RNA) III (DNA directed) polypeptide B	-	-	-	-
	PXF48026.1	F (+---+--)	general-rhythm	-0.179667	1.79381	0.546794	-0.285492	-0.818009	0.795657	-0.508059	-1.34504	K14755	Carnosine synthase 1	-	-	-	-
	PXF48027.1	F (+---+--)	general-rhythm	-0.527113	2.08258	-0.0733761	-0.653005	-0.654187	0.908046	-0.302369	-0.780572	-	Mycolic acid cyclopropane synthetase	-	-	-	-
	PXF48028.1	F (+---+--)	general-rhythm	-0.660082	2.04382	0.486875	-0.440125	-0.468411	0.576072	-0.43581	-1.10234	-	Sarcosine-dimethylglycine methyltransferase	-	-	-	-
	PXF48059.1	F (+---+--)	general-rhythm	-0.74553	2.15356	-0.434424	-0.562289	-0.569006	0.851644	-0.270724	-0.423229	K20360	TBC	-	-	-	-
	PXF48108.1	F (+---+--)	general-rhythm	-0.842766	1.643	0.702601	0.112418	-0.746956	0.81132	-0.361645	-1.31797	-	-	-	-	-	-
	PXF48201.1	F (+---+--)	general-rhythm	-1.61012	1.18516	0.627674	-0.207417	-1.3541	0.725614	0.368287	0.264907	-	-	-	-	-	-
	PXF48209.1	F (+---+--)	general-rhythm	-1.09968	0.974336	-0.180234	-1.10332	-1.11521	1.09743	0.964158	0.462515	K11462	Embryonic ectoderm development	-	-	-	-
	PXF48211.1	F (+---+--)	general-rhythm	-1.59539	0.957922	0.823494	0.546649	-1.1408	0.897106	0.164395	-0.653377	K14523	ribonuclease P MRP 38kDa subunit	-	-	-	-
	PXF48291.1	F (+---+--)	general-rhythm	-1.36149	1.09398	0.084557	-0.947844	-1.1116	0.920389	0.870026	0.451978	-	DUF218 domain	-	-	-	-
	PXF48295.1	F (+---+--)	general-rhythm	-1.47114	1.49117	0.429625	-0.597487	-1.0531	0.90443	0.371435	-0.0749352	K05609	Ubiquitin carboxyl-terminal esterase L3 (Ubiquitin thiolesterase)	-	-	-	-
	PXF48351.1	F (+---+--)	general-rhythm	-1.83	0.879177	0.652145	0.298206	-0.737459	0.987066	0.513691	-0.762828	-	-	-	-	-	-
	PXF48442.1	F (+---+--)	general-rhythm	-1.55431	0.980639	0.501583	-0.402193	-1.29754	1.08893	0.572298	0.110584	K01466	Dihydroorotase, multifunctional complex type	-	-	-	-
	PXF48460.1	F (+---+--)	general-rhythm	-1.48128	1.12396	0.341833	-0.531961	-1.27108	1.13009	0.424859	0.263575	-	Domain of unknown function (DUF3411)	-	-	-	-
	PXF48463.1	F (+---+--)	general-rhythm	-1.56576	1.33091	0.591884	0.552408	-1.30572	0.59119	0.057765	-0.252677	K22611	squamous cell carcinoma antigen recognized by T cells 3	-	-	-	-
	PXF48513.1	F (+---+--)	general-rhythm	-0.685399	1.22263	0.960949	0.953392	-0.575537	0.411822	-0.937739	-1.35012	-	Zinc finger protein	-	-	-	-
	PXF48529.1	F (+---+--)	general-rhythm	-1.27733	0.816649	-0.156534	-0.924606	-1.00258	1.44267	0.804595	0.297134	-	Bacterial protein of unknown function (DUF924)	-	-	-	-
	PXF48538.1	F (+---+--)	general-rhythm	-1.54022	1.20223	0.183246	-0.696421	-0.851111	1.16457	0.737151	-0.199448	K06883	Conserved hypothetical ATP binding protein	-	-	-	-
	PXF48552.1	F (+---+--)	general-rhythm	-1.15886	1.395	1.3648	0.0384368	-0.790563	0.462465	-0.383353	-0.92792	K23565	CONTAINS InterPro DOMAIN s Uncharacterised conserved protein UCP017207, transmembrane protein 85 (InterPro IPR016687), Protein of	-	-	-	-
	PXF48576.1	F (+---+--)	general-rhythm	-1.764	1.13077	0.771177	0.0945227	-0.913347	0.916435	0.272237	-0.507792	-	-	-	-	-	-
	PXF48580.1	F (+---+--)	general-rhythm	-1.46456	1.11916	0.485831	-0.0936514	-1.51088	0.905529	0.501766	0.0568059	K03350	Tetratricopeptide repeat	-	-	-	-
	PXF48581.1	F (+---+--)	general-rhythm	-0.714575	1.45692	0.771985	0.468376	-1.188	0.869259	-0.826022	-0.83795	K12821	PRP40 pre-mRNA processing factor 40 homolog	-	-	-	-
	PXF48636.1	F (+---+--)	general-rhythm	-1.68623	1.35741	0.650939	-0.148545	-0.944345	0.911956	0.189088	-0.330269	K13511	tafazzin	-	-	-	-
	PXF48671.1	F (+---+--)	general-rhythm	-1.21835	1.62543	-0.116053	-0.147384	-0.862457	1.29839	0.0572223	-0.636797	K18532	Inherit from virNOG: Adenylate kinase isoenzyme	-	-	-	-
	PXF48741.1	F (+---+--)	general-rhythm	-0.656231	2.00854	-0.00116586	-0.462767	-0.513044	1.02808	-0.61218	-0.791233	-	-	-	-	-	-
	PXF48759.1	F (+---+--)	general-rhythm	-1.27025	1.37667	-0.326304	-0.602832	-0.883201	1.45867	0.327398	-0.0801423	-	-	-	-	-	-
	PXF48850.1	F (+---+--)	general-rhythm	-1.06836	1.31598	-0.111992	-0.405732	-1.25822	1.25951	0.744345	-0.475531	K08794	calcium-dependent protein kinase	-	-	-	-
	PXF48875.1	F (+---+--)	general-rhythm	-0.814845	1.34845	0.0221895	-0.728572	-1.5167	1.17798	0.545209	-0.033704	K00008	Sorbitol dehydrogenase	-	-	-	-
	PXF48912.1	F (+---+--)	general-rhythm	-1.15246	1.72557	0.768346	-0.11152	-1.18943	0.649438	-0.253046	-0.4369	K11340	Actin-related protein	-	-	-	-
	PXF49107.1	F (+---+--)	general-rhythm	0.267508	1.35538	0.6418	-0.917926	-1.34694	1.09654	-0.217087	-0.879271	K14816	zinc finger protein 622-like	-	-	-	-
	PXF49134.1	F (+---+--)	general-rhythm	-1.54868	0.660392	0.0355574	-0.407298	-1.21951	1.15056	1.05451	0.274474	-	-	-	-	-	-
	PXF49175.1	F (+---+--)	general-rhythm	-0.85822	1.85682	-0.333229	-0.346565	-1.04559	1.13444	0.0423735	-0.450026	K02183	calmodulin	-	-	-	-
	PXF49182.1	F (+---+--)	general-rhythm	-1.09655	1.32745	1.04289	0.927624	-0.924114	0.203959	-0.523021	-0.958238	K12869	Crooked neck-like protein	-	-	-	-
	PXF49219.1	F (+---+--)	general-rhythm	-0.609002	1.49643	1.46516	0.0409884	-0.480974	-0.000679433	-0.65397	-1.25795	K16330	Indigoidine synthase A like protein	-	-	-	-
	PXF49222.1	F (+---+--)	general-rhythm	-1.39742	1.69098	0.59958	-0.547165	-0.879634	0.794723	0.0810219	-0.342087	K11279	Nucleosome assembly protein	-	-	-	-
	PXF49259.1	F (+---+--)	general-rhythm	-0.79879	0.924526	-0.0341085	-0.706739	-1.47391	1.54232	0.664469	-0.117765	-	-	-	-	-	-
	PXF49280.1	F (+---+--)	general-rhythm	-1.06361	1.74856	-0.273417	-0.788642	-1.01997	0.928881	0.4597	0.0084972	-	KR domain	-	-	-	-
	PXF49285.1	F (+---+--)	general-rhythm	-1.5662	1.27958	0.23327	-0.668799	-1.02345	0.945066	0.671321	0.129212	K08864	Tousled-like kinase	-	-	-	-
	PXF49300.1	F (+---+--)	general-rhythm	-0.668288	1.2769	0.954973	0.226905	-0.599701	1.00345	-0.792515	-1.40172	K06995	Enzyme of the cupin superfamily	-	-	-	-
	PXF49340.1	F (+---+--)	general-rhythm	-0.676042	2.17816	-0.380436	-0.420574	-0.739629	0.631262	0.125384	-0.718126	-	-	-	-	-	-
	PXF49364.1	F (+---+--)	general-rhythm	-1.09147	0.979307	-0.299608	-0.519195	-0.618994	1.9853	-0.029279	-0.406065	K00868	Phosphomethylpyrimidine kinase	-	-	-	-
	PXF49368.1	F (+---+--)	general-rhythm	-1.43648	1.15955	0.00686969	-0.391704	-1.10779	1.3167	0.659467	-0.206606	-	-	-	-	-	-
	PXF49392.1	F (+---+--)	general-rhythm	-1.04726	1.36085	0.186256	0.113926	-1.2545	1.1655	0.420916	-0.945683	-	COBW domain containing	-	-	-	-
	PXF49476.1	F (+---+--)	general-rhythm	-1.06964	1.94037	0.444329	-0.646387	-0.909826	0.520356	0.271539	-0.550735	-	Protein of unknown function (DUF3429)	-	-	-	-
	PXF49483.1	F (+---+--)	general-rhythm	-1.1229	1.23746	1.09286	0.488292	-1.59183	0.288072	0.00562518	-0.397588	K13917	Second step of mRNA capping. Transfer of the GMP moiety of GTP to the 5'-end of RNA via an enzyme-GMP covalent reaction intermediate (By similarity)	-	-	-	-
	PXF49488.1	F (+---+--)	general-rhythm	-1.18859	1.76209	0.108448	-0.26344	-1.02709	1.08275	-0.0617801	-0.412389	K11253	histone H3	-	-	-	-
	PXF49504.1	F (+---+--)	general-rhythm	0.321265	2.05656	0.182127	-0.0216692	-0.822189	0.0792507	-0.485491	-1.30986	-	Patatin-like phospholipase	-	-	-	-
	PXF49517.1	F (+---+--)	general-rhythm	-1.03625	1.05878	-0.207961	-0.989668	-1.09265	1.50537	0.507352	0.255036	-	PRONE (Plant-specific Rop nucleotide exchanger)	-	-	-	-
	PXF49575.1	F (+---+--)	general-rhythm	-1.38617	1.42669	0.991311	-0.292555	-1.15758	0.666906	0.15779	-0.406388	-	-	-	-	-	-
	PXF49676.1	F (+---+--)	general-rhythm	-0.775971	1.82441	-0.189555	-0.536704	-0.610466	1.33173	-0.356129	-0.687317	-	-	-	-	-	-
	PXF49744.1	F (+---+--)	general-rhythm	-0.2936	1.73679	0.702698	0.297433	-0.456027	0.396904	-0.960343	-1.42385	-	-	-	-	-	-
	PXF49749.1	F (+---+--)	general-rhythm	-0.773801	1.47108	1.04962	0.856687	-1.18986	-0.0816861	-0.451611	-0.880425	-	-	-	-	-	-
	PXF49813.1	F (+---+--)	general-rhythm	-1.36878	0.74642	0.145648	-0.982449	-1.12542	1.02829	0.932967	0.62332	K04499	TIP49 C-terminus	-	-	-	-
	PXF49835.1	F (+---+--)	general-rhythm	-1.33521	1.20309	-0.135212	-0.869372	-0.915153	1.27156	0.734323	0.0459794	-	DTW	-	-	-	-
	PXF49864.1	F (+---+--)	general-rhythm	-0.971452	1.31597	0.286974	-0.49531	-1.34455	1.43502	0.114745	-0.341395	K13093	HIV-1 Tat specific factor 1	-	-	-	-
	PXF49934.1	F (+---+--)	general-rhythm	-0.875577	1.56717	1.0634	0.175263	-1.32823	0.402397	-0.197878	-0.806545	K03061	regulatory particle triple-a 1A	-	-	-	-
	PXF49943.1	F (+---+--)	general-rhythm	-0.748449	1.58949	0.430368	0.0684549	-0.98495	1.22214	-0.698683	-0.878371	K11979	Putative zinc finger in N-recognin (UBR box)	-	-	-	-
	PXF49946.1	F (+---+--)	general-rhythm	-1.29108	1.64836	-0.14796	-0.45434	-0.801393	1.18483	0.338257	-0.476673	-	e3 ubiquitin-protein ligase	-	-	-	-
	PXF50000.1	F (+---+--)	general-rhythm	-1.36831	1.18004	0.932412	0.77937	-0.940185	0.657408	-0.326629	-0.914108	K15152	-	-	-	-	-
	PXF50070.1	F (+---+--)	general-rhythm	-1.5912	1.16353	0.842377	0.126324	-1.16487	0.736267	0.435418	-0.547847	-	-	-	-	-	-
	PXF50072.1	F (+---+--)	general-rhythm	-1.71542	1.10216	0.512257	0.501885	-0.901193	0.808075	0.484785	-0.792552	-	-	-	-	-	-
	PXF50075.1	F (+---+--)	general-rhythm	-1.08178	1.64345	0.776448	-0.536356	-1.27454	0.7548	-0.0944932	-0.187528	-	-	-	-	-	-
	PXF50076.1	F (+---+--)	general-rhythm	-1.67205	1.12291	0.766654	0.119756	-1.26842	0.797539	0.275772	-0.142168	-	-	-	-	-	-
	PXF50113.1	F (+---+--)	general-rhythm	-1.4088	0.876093	0.852273	-0.27523	-1.42824	1.15035	0.282905	-0.049353	-	-	-	-	-	-
	PXF50145.1	F (+---+--)	general-rhythm	-1.42125	0.977788	0.560858	-0.054337	-1.28751	1.27195	0.439821	-0.48731	-	-	-	-	-	-
	PXF50183.1	F (+---+--)	general-rhythm	-1.56912	0.930965	0.394765	-0.249413	-1.29758	1.17506	0.623342	-0.00801461	K10277	lysine (K)-specific demethylase 8	-	-	-	-
	PXF41922.1	G (++-+++-)	rhythmic	-1.3381	0.824406	1.04475	-1.00122	-0.689279	0.736399	1.0267	-0.60366	-	-	O	O	significant correlation (p-value<0.05; Pearson correlation)	-
	PXF42261.1	G (++-+++-)	rhythmic	-0.992759	0.61248	1.21996	-1.43218	-0.531513	0.796461	0.915223	-0.587671	-	-	O	O	significant correlation (p-value<0.05; Pearson correlation)	-
	PXF43314.1	G (++-+++-)	rhythmic	-1.39645	0.843901	1.22217	-1.14113	-0.641124	0.376402	0.967346	-0.231116	-	-	X	O	significant correlation (p-value<0.05; Pearson correlation)	-
	PXF45437.1	G (++-+++-)	rhythmic	-1.13585	0.245882	0.784412	-1.04679	-0.946333	0.824285	1.51791	-0.243517	-	ATP-dependent Clp protease, proteolytic subunit	X	O	significant correlation (p-value<0.05; Pearson correlation)	-
	PXF47081.1	G (++-+++-)	rhythmic	-1.31423	0.431966	1.41324	-1.34753	-0.171114	0.631561	0.803185	-0.44708	K18172	Cytochrome c oxidase biogenesis protein Cmc1-like	X	O	significant correlation (p-value<0.05; Pearson correlation)	-
	PXF50120.1	G (++-+++-)	rhythmic	-1.55866	0.907912	1.09432	-0.984967	-0.681659	0.629904	0.81678	-0.223639	K01456	TGc	X	O	significant correlation (p-value<0.05; Pearson correlation)	-
	PXF40322.1	G (++-+++-)	rhythmic	-1.63192	-0.178272	0.693267	-0.410268	-0.379186	0.866071	1.57399	-0.533676	-	-	X	O	-	-
	PXF43504.1	G (++-+++-)	rhythmic	-1.10969	0.46479	0.919288	-1.23211	-1.07179	0.979901	1.03938	0.0102363	-	HtrA serine peptidase	X	O	-	-
	PXF46240.1	G (++-+++-)	rhythmic	-1.15763	0.635389	0.746344	-1.1449	-1.06995	1.04707	1.06427	-0.120594	-	MYND finger	X	O	-	-
	PXF46886.1	G (++-+++-)	rhythmic	-1.37067	0.369076	0.497225	-1.05348	-1.02729	0.878842	1.26824	0.438055	-	-	X	O	-	-
	PXF40430.1	G (++-+++-)	general-rhythm	-1.32524	0.00268161	0.394218	-0.85225	-0.441623	0.446146	1.98136	-0.205295	-	-	-	-	-	-
	PXF41409.1	G (++-+++-)	general-rhythm	-1.17441	-0.214649	0.733737	-0.983791	-0.793734	0.475541	1.78389	0.173414	K09761	Specifically methylates the N3 position of the uracil ring of uridine 1498 (m3U1498) in 16S rRNA. Acts on the fully assembled 30S ribosomal subunit (By similarity)	-	-	-	-
	PXF41529.1	G (++-+++-)	general-rhythm	-0.956806	-0.408734	-0.347905	-0.82907	-0.594907	0.158059	1.87169	1.10767	K03100	Mitochondrial inner membrane protease subunit	-	-	-	-
	PXF42131.1	G (++-+++-)	general-rhythm	-0.420024	-0.33108	-0.025562	-1.48046	-0.816217	0.906259	1.66917	0.497914	K01739	Cystathionine	-	-	-	-
	PXF43022.1	G (++-+++-)	general-rhythm	-1.5551	0.528509	0.790468	-1.27997	-0.563101	0.70044	1.06422	0.314532	-	-	-	-	-	-
	PXF43837.1	G (++-+++-)	general-rhythm	-1.09274	-0.0533794	0.166959	-1.0564	-0.691442	0.989195	1.78886	-0.0510579	-	-	-	-	-	-
	PXF44068.1	G (++-+++-)	general-rhythm	-0.798827	-0.330081	-0.110957	-0.954819	-0.727227	0.0568825	2.021	0.844024	K01885	Glutamyl-tRNA synthetase	-	-	-	-
	PXF44538.1	G (++-+++-)	general-rhythm	-0.739763	-0.471668	1.18702	-1.11253	-0.609875	0.588689	1.62654	-0.468409	K01921	Cell wall formation (By similarity)	-	-	-	-
	PXF44702.1	G (++-+++-)	general-rhythm	-0.0886755	-0.0711652	1.95719	-0.810146	-0.640648	-0.516428	1.03588	-0.866009	-	-	-	-	-	-
	PXF44866.1	G (++-+++-)	general-rhythm	-1.01071	0.149485	0.155972	-1.08421	-1.06651	0.44235	1.71198	0.701636	-	Chromosome 16 open reading frame 58	-	-	-	-
	PXF45351.1	G (++-+++-)	general-rhythm	-1.10931	1.06263	1.4649	-1.40156	-0.596151	0.0450242	0.389102	0.145377	K03142	general transcription factor IIH subunit	-	-	-	-
	PXF46331.1	G (++-+++-)	general-rhythm	-0.756433	0.850855	0.964839	-1.61525	-0.959997	0.0892214	1.0424	0.384366	K11836	ubiquitin carboxyl-terminal hydrolase	-	-	-	-
	PXF47070.1	G (++-+++-)	general-rhythm	-0.740594	0.241067	1.3538	-1.59292	0.224961	0.504626	0.931333	-0.922274	K07304	Has an important function as a repair enzyme for proteins that have been inactivated by oxidation. Catalyzes the reversible oxidation-reduction of methionine sulfoxide in proteins to methionine (By similarity)	-	-	-	-
	PXF47382.1	G (++-+++-)	general-rhythm	-1.3576	-0.349392	0.00882973	-0.92363	-0.384346	0.605848	1.82713	0.573156	K01599	Catalyzes the decarboxylation of four acetate groups of uroporphyrinogen-III to yield coproporphyrinogen-III (By similarity)	-	-	-	-
	PXF48316.1	G (++-+++-)	general-rhythm	-1.17377	0.229352	0.769291	-1.39561	-0.650376	0.513996	1.51907	0.188052	-	-	-	-	-	-
	PXF49245.1	G (++-+++-)	general-rhythm	-0.389303	1.02517	1.26594	-1.80468	-0.621066	-0.368248	0.542738	0.349443	K00387	sulfite oxidase	-	-	-	-
	PXF50185.1	G (++-+++-)	general-rhythm	-1.61017	-0.658667	1.10225	-0.422343	-0.177845	-0.123094	1.55632	0.333546	K09703	Protein of unknown function (DUF917)	-	-	-	-
	YP_009294637	G (++-+++-)	general-rhythm	-1.92193	-0.403727	0.0966075	-0.540016	0.0895742	0.914638	1.35163	0.413229	K03046	-	-	-	-	-
	YP_009294649	G (++-+++-)	general-rhythm	-1.67217	-0.0698822	0.179705	-1.12197	-0.0946844	0.468173	1.22524	1.08558	-	-	-	-	-	-
	YP_009294687	G (++-+++-)	general-rhythm	-0.995325	-0.410252	-0.183451	-1.30768	-0.199608	1.0604	1.67392	0.362004	K15633	-	-	-	-	-
	YP_009294689	G (++-+++-)	general-rhythm	-0.922308	-0.392427	-0.0347479	-1.05264	-0.511012	0.579681	2.05172	0.281742	K03070	-	-	-	-	-
	YP_009294699	G (++-+++-)	general-rhythm	-1.09937	-0.714344	-0.131858	-0.967012	-0.123081	0.508426	1.91993	0.607306	K07769	-	-	-	-	-
	YP_009294700	G (++-+++-)	general-rhythm	-1.15738	-0.39856	-0.151632	-0.726224	-0.617163	0.524122	2.00611	0.520727	K02066	-	-	-	-	-
	YP_009294722	G (++-+++-)	general-rhythm	-1.54788	-0.855186	0.0259888	-0.378532	0.238466	0.278778	1.8571	0.381267	K00784	-	-	-	-	-
	YP_009294724	G (++-+++-)	general-rhythm	-0.997109	-0.587577	-0.0659902	-1.42909	0.0484279	0.822592	1.60216	0.606594	K02899	-	-	-	-	-
	YP_009294725	G (++-+++-)	general-rhythm	-0.860012	-0.595917	-0.337671	-0.92415	-0.215488	1.13901	1.89305	-0.098825	K08300	-	-	-	-	-
	YP_009294741	G (++-+++-)	general-rhythm	-1.96085	-0.131452	-0.123427	-0.175474	0.534781	0.624809	1.52602	-0.294406	K19032	-	-	-	-	-
	YP_009294755	G (++-+++-)	general-rhythm	-1.01267	-0.499173	-0.214072	-0.802666	-0.768866	0.546614	1.80071	0.950118	K02945	-	-	-	-	-
	YP_009294780	G (++-+++-)	general-rhythm	-1.50196	-0.606112	0.529601	-0.586814	-0.0226745	0.326449	1.90857	-0.0470561	K02948	-	-	-	-	-
	YP_009294787	G (++-+++-)	general-rhythm	-1.54986	-0.729338	0.701192	-0.115069	0.363684	0.525187	1.59156	-0.787354	K02994	-	-	-	-	-
	YP_009294788	G (++-+++-)	general-rhythm	-1.74934	-0.792888	0.593117	-0.145991	0.200036	0.965851	1.34023	-0.411019	K02931	-	-	-	-	-
	YP_009294793	G (++-+++-)	general-rhythm	-1.44166	-0.989661	-0.0314593	-0.726217	0.049231	1.06565	1.28686	0.787254	K02878	-	-	-	-	-
	YP_009294794	G (++-+++-)	general-rhythm	-1.36507	-0.743228	-0.216529	-0.640112	0.00726256	0.489385	1.88291	0.585381	K02982	-	-	-	-	-
[truncated: 1,101 more rows]

## Sheet: Supplementary Table S2
	Supplementary Table S2. Gene expression patterns for photosynthesis metabolism and light-harvesting complexes in G. chorda.
	Mechanisms	Gene	Expression type	Gene expression patterns	KEGG	Description
	Light-harvesting complex	PXF47220.1	rhythmic	Morning peak pattern-B (--++)	K08907	LHCA1; light-harvesting complex I chlorophyll a/b binding protein 1
		PXF40584.1	-	Mornng peak (---+)	K08907	LHCA1; light-harvesting complex I chlorophyll a/b binding protein 1
		PXF45389.1	general-rhythm	Morning peak pattern-B (--++)	K08907	LHCA1; light-harvesting complex I chlorophyll a/b binding protein 1
		PXF49118.1	rhythmic	Morning peak pattern-B (--++)	K08907	LHCA1; light-harvesting complex I chlorophyll a/b binding protein 1
		PXF49735.1	general-rhythm	Morning peak pattern-B (--++)	K08907	LHCA1; light-harvesting complex I chlorophyll a/b binding protein 1
		PXF48652.1	-	Morning peak (---+)	K08907	LHCA1; light-harvesting complex I chlorophyll a/b binding protein 1
		PXF44052.1	rhythmic	Morning peak pattern-B (--++)	K08910	LHCA4; light-harvesting complex I chlorophyll a/b binding protein 4
		PXF46179.1	rhythmic	Morning peak pattern-B (--++)	-	LR gamma 4 phycobilisome linker protein
		PXF39950.1	rhythmic	Morning peak pattern-B (--++)	-	LR gamma 8 phycobilisome linker protein
		PXF49320.1	general-rhythm	Morning peak pattern-B (--++)	-	LRC5 phycobilisome linker protein
		PXF48321.1	rhythmic	Morning peak pattern-B (--++)	-	LRC6 phycobilisome linker protein
		PXF41989.1	rhythmic	Morning peak pattern-B (--++)	-	LR9 phycobilisome linker protein
		PXF48746.1	-	Morning peak (--++)	-	LR3 phycobilisome linker protein
		PXF48602.1	-	Morning peak (--++)	-	LR gamma 7 phycobilisome linker protein
		PXF44503.1	general-rhythm	Morning peak pattern-A (-+++)		LR2 phycobilisome linker protein
		PXF44129.1	general-rhythm	Morning peak pattern-B (--++)	-	LR1 phycobilisome linker protein
		PXF42940.1	general-rhythm	Morning peak pattern-C (---+)	K05378	LRC3 phycobilisome linker protein
		PXF45458.1	-	Morning peak (---+)	K08910	Linker 2, phycobilisome linker protein
		PXF42297.1	general-rhythm	Morning peak pattern-C (---+)	K02094	LRC4 phycobilisome linker protein
		PXF39827.1	general-rhythm	Morning peak pattern-C (---+)	K05378	LRC2 phycobilisome linker protein
		PXF41621.1	-	Dusk peak (+--+)	-	LR gamma 5 phycobilisome linker protein
		PXF43615.1	-	Dusk peak (+--+)	-	LC phycobilisome linker protein
		YP_009294625	-	Evening peak (++-+)	K02096	LCM phycobilisome linker protein
		YP_009294673	-	Dawn peak (+++-)	K02290	LRC1 phycobilisome linker protein
		PXF41235.1	rhythmic	Dusk peak pattern-E (+--+)	K05386	cpeZ; bilin biosynthesis protein
		PXF41138.1	rhythmic	Dusk peak pattern-E (+--+)	K05385	cpeY; bilin biosynthesis protein
		PXF46727.1	-	Dawn peak (-++-)	K05384	cpeU, mpeU; bilin biosynthesis protein
		PXF49422.1	general-rhythm	Dusk peak pattern-E (+--+)	K02289	cpcF; phycocyanobilin lyase subunit beta [EC:4.4.1.32]
		PXF45038.1	rhythmic	Dusk peak pattern-E (+--+)	K02288	cpcE; phycocyanobilin lyase subunit alpha [EC:4.4.1.32]
		PXF40954.1	rhythmic	Dusk peak pattern-F (+---)	-	cpeT/cpcT; phycobilin layase (CpeT/CpcT family domain; pfam06206)
		PXF41524.1	rhythmic	Evening peak pattern-H (++--)	K05382	cpeS; phycoerythrin-associated linker protein
		YP_009294671	rhythmic	Evening peak pattern-H (++--)	K02097	apcF; phycobilisome core component
		YP_009294675	-	Evening peak (++-+)	K05377	cpeB, mpeB; phycoerythrin beta chain
		YP_009294626	rhythmic	Evening peak pattern-H (++--)	K02092	apcA; allophycocyanin alpha subunit
		YP_009294686	rhythmic	Dusk peak pattern-F (+---)	K02284	cpcA; phycocyanin alpha chain
		YP_009294709	-	Dawn peak (++--)	K02095	apcD; allophycocyanin-B
		YP_009294685	-	Dawn peak (+++-)	K02285	cpcB; phycocyanin beta chain
		YP_009294676	-	Evning peak (++-+)	K05376	cpeA, mpeA; phycoerythrin alpha chain
		YP_009294627	-	Evning peak (++-+)	K02093	apcB; allophycocyanin beta subunit
	Photosystem-II	PXF41575.1	-	Morning peak (--++)	K02716	psbO; photosystem II oxygen-evolving enhancer protein 1
		PXF44627.1	general-rhythm	pattern-N (-+-+)	K08902	psb27; photosystem II Psb27 protein
		PXF43342.1	-	Mornng peak (--++)	K08901	psbQ; photosystem II oxygen-evolving enhancer protein 3
		PXF41574.1	-	Mornign peak (--++)	K02719	psbU; photosystem II PsbU protein
		YP_009294698	-	Dawn peak (+++-)	K02707	psbE; photosystem II cytochrome b559 subunit alpha
		YP_009294726	-	Dawn peak (--+-)	K02703	psbA; photosystem II P680 reaction center D1 protein [EC:1.10.3.9]
		YP_009294736	-	Evening peak (++-+)	K02705	psbC; photosystem II CP43 chlorophyll apoprotein
		YP_009294735	-	Evening peak (++-+)	K02706	psbD; photosystem II P680 reaction center D2 protein [EC:1.10.3.9]
		YP_009294697	-	Dawn peak (+++-)	K02708	psbF; photosystem II cytochrome b559 subunit beta
		YP_009294601	-	Dawn peak (+++-)	K02724	psbZ; photosystem II PsbZ protein
		YP_009294769	-	N/A (+-+-)	K02704	psbB; photosystem II CP47 chlorophyll apoprotein
		YP_009294766	-	Dawn peak (-++-)	K02709	psbH; photosystem II PsbH protein
		YP_009294713	-	N/A (+-+-)	K02720	psbV; photosystem II cytochrome c550
		PXF44094.1	general-rhythm	Evening peak pattern-H (++--)	K02717	psbP; photosystem II oxygen-evolving enhancer protein 2
		YP_009294768	general-rhythm	Dawn peak pattern-J (+++-)	K02718	psbT; photosystem II PsbT protein
	Electron transport	PXF41619.1	general-rhythm	Morning peak pattern-A (-+++)	K02641	petH; ferredoxin--NADP+ reductase [EC:1.18.1.2]
		PXF47182.1	-	Morning peak (--++)	K02636	petC; cytochrome b6-f complex iron-sulfur subunit
		YP_009294623	-	Dawn peak (+++-)	K02634	petA; apocytochrome f
		PXF46875.1	-	Evening peak (++--)	K02639	petF; ferredoxin
		PXF48677.1	rhythmic	Dawn peak pattern-A (-+++)	K02639	petF; ferredoxin
		YP_009294771	general-rhythm	Evening peak pattern-H (++--)	K02639	petF; ferredoxin
		YP_009294751	general-rhythm	Evening peak pattern-H (++--)	K02635	petB; cytochrome b6
		YP_009294750	general-rhythm	Evening peak pattern-H (++--)	K02637	petD; cytochrome b6-f complex subunit 4
		YP_009294714	general-rhythm	Dawn peak pattern-J (+++-)	K08906	petJ; cytochrome c6
	Photosystem-I	PXF43561.1	rhythmic	Mornng peak pattern-B (--++)	K14332	psaO; photosystem I subunit PsaO
		YP_009294606	rhythmic	Evening peak pattern-H (++--)	K02689	psaA; photosystem I P700 chlorophyll a apoprotein A1
		YP_009294605	general-rhythm	Evening peak pattern-H (++--)	K02690	psaB; photosystem I P700 chlorophyll a apoprotein A2
		YP_009294678	-	Dawn peak (+++-)	K02698	psaK; photosystem I subunit X
		YP_009294658	-	N/A (-+-+)	K02699	psaL; photosystem I subunit XI
		YP_009294682	-	Dawn peak (+++-)	K02691	psaC; photosystem I subunit VII
		YP_009294610	-	Evening peak (++--)	K02692	psaD; photosystem I subunit II
		YP_009294707	-	Dusk peak (+--+)	K02694	psaF; photosystem I subunit III
	ATP	PXF40820.1	rhythmic	Dusk peak pattern-F (+---)	K02115	ATPF1G, atpG; F-type H+-transporting ATPase subunit gamma
		YP_009294628	-	Evening peak (++--)	K02114	ATPF1E, atpC; F-type H+-transporting ATPase subunit epsilon
		PXF46713.1	-	Dawn peak (-++-)	K02115	ATPF1G, atpG; F-type H+-transporting ATPase subunit gamma
		YP_009294642	-	Dawn peak (+++-)	K02109	ATPF0B, atpF; F-type H+-transporting ATPase subunit b
		YP_009294643	rhythmic	Evening peak pattern-H (++--)	K02109	ATPF0B, atpF; F-type H+-transporting ATPase subunit b
		YP_009294641	-	Dawn peak (-++-)	K02110	ATPF0C, atpE; F-type H+-transporting ATPase subunit c
		YP_009294629	general-rhythm	Evening peak pattern-H (++--)	K02112	ATPF1B, atpD; F-type H+/Na+-transporting ATPase subunit beta [EC:7.1.2.2 7.2.2.1]
		YP_009294644	-	Dawn peak (+++-)	K02113	ATPF1D, atpH; F-type H+-transporting ATPase subunit delta
		YP_009294640	-	Dawn peak (+++-)	K02108	ATPF0A, atpB; F-type H+-transporting ATPase subunit a
		YP_009294645	general-rhythm	Evening peak pattern-H (++--)	K02111	ATPF1A, atpA; F-type H+/Na+-transporting ATPase subunit alpha [EC:7.1.2.2 7.2.2.1]

## Sheet: Supplementary Table S3
	Supplementary Table S3. Blastp top hits (e-value cutoff=1.e-05) in the G. chorda genome using interactive components of cryptochromes and typical circadian genes in A. thaliana genome.
	Gene name		Accession	Top hit in G. chorda genome	Remark
	AGB1	Arabidopsis G-protein beta subunit 1	AT4G34460	Vegetative incompatibility protein HET-E-1 (PXF39808.1)	non-rhythmic
	BIC1	Blue-light inhibitor of cryptochrome 1	AT3G52740	N/A	-
	BIC2	Blue-light inhibitor of cryptochrome 2	AT3G44450	N/A	-
	BIN2	Bassinosteroid-insensitive2	AT4G18710	Glycogen synthase kinase-3 beta (PXF49036.1)	non-rhythmic
	BIM1	BES1-interacting myc-like1	AT5G08130	N/A	-
	BZR1	Brasinazole-resistant 1	AT1G75080	N/A	-
	BZR2/BES1	Brassinazole-resistant 2/BRI1-EMS suppressor1	AT1G19350	N/A	-
	CIB1	Cryptochrome-interacting basic-helix-loop-helix 1	AT4G34530	N/A	-
	CIB2	CRY2-interacting BHLH 2	AT5G48560	N/A	-
	CIB3	CRY2-interacting BHLH 3	AT3G07340	N/A	-
	CIB4	CRY2-interacting BHLH 4	AT1G10120	N/A	-
	CIB5	Cryptochrome-interacting basic-helix-loop-helix 5	AT1G26260	N/A	-
	COP1	Constitutive photomorphogenic 1	AT2G32950	E3 ubiquitin-protein ligase COP1 (PXF44200.1)	rhythmic, dawn peak pattern-L (--+-)
	SPA1	Suppressor of PHYA-105 1	AT2G46340		partial match (query coverage 33%)
	SPA2	SP1-related 2	AT4G11110		partial match (query coverage 33%)
	SPA3	SP1-related 3	AT3G15354		partial match (query coverage 40%)
	SPA4	SP1-related 4	AT1G53090		partial match (query coverage 43%)
	CRY1	Cryptochrome 1	AT4G08920	Cryptochrome (PXF43553.1)	non-rhythmic
	CRY2	Cryptochrome 2	AT1G04400
	HBI1	Hopmolog of BEE2 interacting with IBH 1	AT2G18300	N/A	-
	IAA7	Indole-3-acetic acid 7	AT3G32050	N/A	-
	IAA12	Indole-3-acetic acid 12	AT1G04450	N/A	-
	IAA17	Indole-3-acetic acid 17	AT1G04250	N/A	-
	phyA	Phytochrome A	AT1G09570	N/A	-
	phyB	Phytochrome B	AT2G18790	N/A	-
	PPK1	Photoregulatory protein kinase 1	AT3G13670	Casein kinase 1-like protein HD16 (PXF41975.1)	non-rhythmic
	PPK2	Photoregulatory protein kinase 2	AT5G18190
	PPK3	Photoregulatory protein kinase 3	AT3G03940
	PPK4	Photoregulatory protein kinase 4	AT2G25760
	PIF4	Phytochrome interacting factor 4	AT2G43010	N/A	-
	PIF5	Phytochrome interacting factor 5	AT3G59060	N/A	-
	ZTL (ADO1)	Zeitupe	AT5G57360	Acyl-CoA-binding domain-containing protein 4 (PXF47510.1)	partial match (query coverage 32%), non-rhythmic
	CCA1/LHY	Circadian clock associated 1	AT2G46830	Protein REVEILLE 8 (PXF45473.1)	partial match (query coverage 10%), non-rhythmic
		Late elongated hypocotyl	AT1G01060	Protein REVEILLE 8 (PXF40765.1)	partial match (query coverage 12%), non-rhythmic
	PRR7	Pseudo-response regulator 7	AT5G02810	Zinc finger protein CONSTANS-LIKE 1 (PXF49765.1)	partial match (query coverage 6%), non-rhythmic
	PRR5	Pseudo-response regulator 5	AT5G24470		partial match (query coverage 8%), non-rhythmic
	PRR9	Pseudo-response regulator 9	AT2G46790	Zinc finger protein CONSTANS-LIKE 3 (PXF40364.1)	partial match (query coverage 10%), non-rhythmic
	TOC1 (PRR1)	Timing of CAB expression 1	AT5G61380		partial match (query coverage 7%), non-rhythmic
	ELF4	Early flowering 4	AT2G40080	N/A	-
	ELF3	Early flowering 3	AT2G25930	N/A	-
	LUX	Lux arrhythmo	AT3G46640	Transcription factor BOA (PXF45627.1)	partial match (query coverage 17%), non-rhythmic
	COR27	Cold-regulated protein 27	AT5G42900	N/A	-
	COR28	Cold-regulated protein 28	AT4G33980	N/A	-
	GIGAN (GI)	Gigantea	AT1G22770	N/A	-
	TCP21 (CHE)	Transcription factor TCP21	AT5G08330	N/A	-

## Sheet: Supplementary Table S4
	Supplementary Table S4. Prokaryotic HGT-derived rhythmic genes in the G. chorda genome.
	Gene	KEGG		Descriptions of EggNog annotations	Phylogenetic trees (newick format, unrooted)
	PXF49417.1	K01649	2-isopropylmalate synthase [EC:2.3.3.13]	Catalyzes the condensation of the acetyl group of acetyl-CoA with 3-methyl-2-oxobutanoate (2-oxoisovalerate) to form 3-carboxy-3-hydroxy-4-methylpentanoate (2-isopropylmalate) (By similarity)	(Eukaryota-Rhodophyta-Florideophyceae_Gracilariopsis_chorda_PXF49417.1:2.1121857665,(((((Eukaryota-Rhodophyta-Florideophyceae_Chondrus_crispus_XP_005715553.1:0.2767109705,Eukaryota-Rhodophyta-Florideophyceae_Gracilariopsis_chorda_PXF49429.1:0.2549461958)100:0.2367852465,Eukaryota-Rhodophyta-Bangiophyceae_Porphyra_umbilicalis_OSX76579.1:0.4315466424)98:0.1098327685,Eukaryota-Rhodophyta-Bangiophyce…	-
	PXF49429.1					-
	PXF49675.1	K01866	tyrosyl-tRNA synthetase [EC:6.1.1.1]	tyrosyl-tRNA synthetase	(Bacteria-Lentisphaerae-OGV57684.1:0.2636123039,((((Bacteria-Lentisphaerae-TFH17713.1:0.3780568406,Bacteria-Verrucomicrobia.-MBA4388572.1:0.1538385682)92:0.0514482583,(Bacteria-Lentisphaerae.-NQU40146.1:0.2483943820,(Bacteria-Lentisphaerae.-NQT92835.1:0.3659348803,Bacteria-Lentisphaerae.-HGY96532.1:0.3835384041)47:0.0383062089)44:0.0513702363)38:0.0426276616,((((Bacteria-Lentisphaerae.-NLF99282.1…	-
	PXF50084.1	K02050	NitT/TauT family transport system permease protein	ABC transporter permease	(Bacteria-Actinobacteria-WP_100605866.1:0.0151565180,((Bacteria-Actinobacteria-WP_107082201.1:0.0000020648,Bacteria-Actinobacteria-KNB50862.1:0.0000024851)100:0.0821593326,(((Bacteria-Actinobacteria-MBB4945955.1:0.0020041244,Bacteria-Actinobacteria-WP_184924371.1:0.0000020648)100:0.1530644636,((Bacteria-Actinobacteria-WP_073946344.1:0.0386979567,Bacteria-Actinobacteria-WP_100571544.1:0.0569411330…	-
	PXF50027.1	K09834	tocopherol cyclase [EC:5.5.1.24]	tocopherol cyclase	(Bacteria-Cyanobacteria.-RMF64017.1:0.4164341264,(((((((((Bacteria-Cyanobacteria.-HBL58567.1:0.0031654494,Bacteria-Cyanobacteria.-HBB32496.1:0.0000020834)100:0.1841252329,((Bacteria-Cyanobacteria.-HAJ60712.1:0.0034523383,Bacteria-Cyanobacteria.-HAA27209.1:0.0024065035)100:0.1238436315,(Bacteria-Cyanobacteria.-HBL09960.1:0.0315106092,Bacteria-Cyanobacteria.-HAX85444.1:0.0257627562)100:0.1943136633…	-
	PXF40550.1	K07004	uncharacterized protein	Endonuclease/Exonuclease/phosphatase family	(Bacteria-Actinobacteria-NNL13682.1:0.7010487034,(((((((((((Bacteria-Actinobacteria-WP_138890485.1:0.9150809894,(((((((((((Bacteria-Actinobacteria-WP_132171998.1:0.0461214702,Bacteria-Actinobacteria-WP_132407944.1:0.0725820542)99:0.0217747028,(Bacteria-Actinobacteria-NOL41189.1:0.0015300877,Bacteria-Actinobacteria-WP_171673624.1:0.0000020777)100:0.0656945878)100:0.0790926459,Bacteria-Actinobacter…	-
	PXF49099.1	K04078	chaperonin GroES	Binds to Cpn60 in the presence of Mg-ATP and suppresses the ATPase activity of the latter (By similarity)	(Bacteria-Actinobacteria-WP_178519920.1:0.0864961486,((Bacteria-Actinobacteria-WP_178436832.1:0.0791592881,((Bacteria-Actinobacteria-WP_022379114.1:0.0000022554,(Bacteria-Actinobacteria-WP_021900802.1:0.0000023096,Bacteria-Actinobacteria-WP_178456172.1:0.0354408134)74:0.0232644316)95:0.0493326608,Bacteria-Actinobacteria-CDD67560.1:0.0249734219)94:0.0315813680)61:0.0219708462,(((Bacteria-Actinobac…	-
	PXF41514.1	K03685	ribonuclease III [EC:3.1.26.3]	Digests double-stranded RNA. Involved in the processing of primary rRNA transcript to yield the immediate precursors to the large and small rRNAs (23S and 16S). Also processes some mRNAs, and tRNAs when they are encoded in the rRNA operon (By similarity)	(Bacteria-CandidatusChisholmbacteria.-OGY16314.1:0.5320298400,((Bacteria-CandidatusChisholmbacteria.-OGY18069.1:0.5774549732,(Bacteria-CandidatusShapirobacteria.-PIS15376.1:0.7591687884,((Bacteria-CandidatusWoesebacteria.-QLG69382.1:0.0012155348,Bacteria-CandidatusWoesebacteria.-HFJ69226.1:0.0038940721)100:0.2763830568,Bacteria-CandidatusWoesebacteria.-AKM83469.1:0.5035638063)100:0.3140446661)93:…	-
	PXF49209.1	K02342	DNA polymerase III subunit epsilon [EC:2.7.7.7]	DNA polymerase III	(Archaea-Thaumarchaeota-NIU88144.1:0.1724129228,(((((((((((((Bacteria-Actinobacteria-WP_159460978.1:1.1298691427,(((Eukaryota-Sar-CEO95219.1:0.0436929039,Eukaryota-Sar-SPQ96330.1:0.0504092033)100:1.2153272440,Eukaryota-Sar-CEP01585.1:1.1864514346)100:0.5005417471,Eukaryota-Rhodophyta-PXF49209.1:1.1341433459)99:0.3842295935)85:0.2380477015,(((((Bacteria-Actinobacteria-WP_121658774.1:0.5634741055,(…	-
	PXF45739.1	K01734	methylglyoxal synthase [EC:4.2.3.3]	methylglyoxal synthase	(Bacteria-Actinobacteria-NCU81696.1:0.0000020168,((((Bacteria-Actinobacteria-NBY44502.1:0.0182589319,((((((((((((Bacteria-Actinobacteria-TVR19774.1:1.0932541571,Bacteria-Chloroflexi-HGZ64562.1:0.3192802710)41:0.0639527586,Bacteria-Chloroflexi-WP_062193904.1:0.6812940852)52:0.1794953217,(((((Bacteria-Actinobacteria-NUP32613.1:0.2032475509,Bacteria-Actinobacteria-NUU20071.1:0.1634391189)100:0.81522…	-
	PXF41149.1	K01495	GTP cyclohydrolase IA [EC:3.5.4.16]	GTP cyclohydrolase I (EC 3.5.4.16)	(Bacteria-candidatedivisionBRC1.-OQB22566.1:0.8930576877,((((Bacteria-candidatedivisionBRC1.-PKO19407.1:0.8228128114,(((((Bacteria-Spirochaetes-WP_135584538.1:0.0000022503,Bacteria-Spirochaetes-WP_135644235.1:0.0183759582)100:0.0570455971,(Bacteria-Spirochaetes-EMJ99694.1:0.0000021964,Bacteria-Spirochaetes-WP_081603581.1:0.0073181244)88:0.0074994692)89:0.0071924113,(Bacteria-Spirochaetes-WP_10070…	-
	PXF41848.1	K01439	succinyl-diaminopimelate desuccinylase [EC:3.5.1.18]	dipeptidase PepV	(Bacteria-Actinobacteria-WP_080912887.1:0.5758694667,(((((Bacteria-Actinobacteria-SKR87408.1:0.1616157299,(Bacteria-Firmicutes-WP_103296125.1:0.0059867960,Bacteria-Firmicutes-WP_048794421.1:0.0177558453)100:0.1180792885)48:0.0330610578,(Bacteria-Firmicutes-WP_178797033.1:0.0710192795,Bacteria-Firmicutes-PNZ58911.1:0.0969119650)75:0.0308202325)100:1.0584009010,((Bacteria-Firmicutes-WP_144492448.1:…	-
	PXF46460.1	K01439	succinyl-diaminopimelate desuccinylase [EC:3.5.1.18]	Dipeptidase	(Bacteria-Actinobacteria-WP_080912887.1:0.7701265625,((((((Bacteria-Actinobacteria-WP_172447149.1:0.1060698927,Bacteria-Firmicutes-WP_088043163.1:0.0312172589)100:0.3233820094,Bacteria-Firmicutes-WP_169102414.1:0.5455214802)96:0.1954566863,((Bacteria-Firmicutes-WP_019152479.1:0.5607435634,Bacteria-Firmicutes-WP_010283623.1:0.3572262830)100:0.2665581519,(Bacteria-Firmicutes-WP_078497229.1:0.000002…	-
	PXF41949.1	K01087	trehalose 6-phosphate phosphatase [EC:3.1.3.12]	Trehalose-6-phosphate phosphatase	(Bacteria-Proteobacteria-WP_037044964.1:0.6313673422,(((Bacteria-Proteobacteria-RLM30763.1:0.0037841239,Bacteria-Proteobacteria-WP_113866354.1:0.0000027099)100:0.1734455937,(Bacteria-Proteobacteria-WP_109055590.1:0.0331679375,Bacteria-Proteobacteria-WP_136154771.1:0.0256823175)85:0.0685260792)99:0.2613484048,(Bacteria-Proteobacteria-EOS93209.1:0.0000027099,(Bacteria-Proteobacteria-AXF75623.1:0.00…	-
	PXF41250.1	K00574	cyclopropane-fatty-acyl-phospholipid synthase [EC:2.1.1.79]	cyclopropane-fatty-acyl-phospholipid synthase	(Bacteria-Actinobacteria-WP_166180401.1:0.3720040985,((((((((((((((Bacteria-Actinobacteria-MBD0290126.1:0.5159226494,((Bacteria-Planctomycetes-HGX09400.1:0.3572807072,Bacteria-Planctomycetes-MBA4018246.1:0.4640312560)100:0.1914432948,Bacteria-Planctomycetes-WP_145236075.1:0.7866041909)98:0.2049679013)86:0.0770680672,(((((((((((((((((Bacteria-Armatimonadetes.-NCO40467.1:0.1146756357,Bacteria-Armat…	-
	PXF41178.1	-	-	-	(Bacteria-Actinobacteria-WP_189080821.1:0.2276892306,(((((((Bacteria-Actinobacteria-WP_184979766.1:0.0381432893,(Bacteria-Actinobacteria-WP_184885388.1:0.0587942913,((Bacteria-Actinobacteria-WP_086577401.1:0.0000021608,Bacteria-Actinobacteria-WP_093886574.1:0.0351554189)98:0.0097734899,(Bacteria-Actinobacteria-WP_031164335.1:0.0152200672,Bacteria-Actinobacteria-WP_012892876.1:0.0047659150)79:0.00…	-
	PXF41497.1	-	-	-	(Bacteria-Actinobacteria-WP_028074458.1:0.4188084337,((((Bacteria-Cyanobacteria-WP_096597943.1:0.0823938689,Bacteria-Cyanobacteria-WP_190690701.1:0.1986415483)100:0.6131129001,((((((Bacteria-Acidobacteria-OJV41117.1:0.2309409140,((Bacteria-Acidobacteria-WP_158562433.1:0.0000025723,Bacteria-Acidobacteria-RFU15919.1:0.0000025723)100:0.2063805390,(Bacteria-Acidobacteria-AXC15165.1:0.0000025723,Bacte…	-
	PXF41816.1	-	-	transcriptional regulatory protein	(Bacteria-Actinobacteria-WP_114795195.1:0.0628730476,((((((((((((Bacteria-Actinobacteria-WP_183343098.1:0.2483957054,Bacteria-Actinobacteria.-TMM11535.1:0.1642226861)76:0.0365735880,(Bacteria-Actinobacteria-MBA3359202.1:0.0666711424,Bacteria-Actinobacteria-MBA2792942.1:0.0883054458)100:0.1444875530)73:0.0466574885,Bacteria-Actinobacteria-MBA3840281.1:0.2527588154)39:0.0338377936,Bacteria-Actinoba…	-
	PXF42013.1	-	-	-	(Bacteria-Actinobacteria-WP_112601028.1:0.0000026023,Bacteria-Actinobacteria-WP_112735245.1:0.0034762682,(((Bacteria-Actinobacteria-WP_112734466.1:0.0033839885,(Bacteria-Actinobacteria-WP_151496861.1:0.0000026023,(Bacteria-Actinobacteria-WP_112699553.1:0.0035305653,Bacteria-Actinobacteria-WP_112582664.1:0.0000026023)100:0.0035415221)98:0.0072058864)98:0.0102755727,(Bacteria-Actinobacteria-WP_1457…	-
	PXF43536.1	-	-	Peroxidase	(Bacteria-Actinobacteria-MXY03071.1:0.0072263123,(Bacteria-Actinobacteria-MYH74062.1:0.0059458481,Bacteria-Actinobacteria-MYA27187.1:0.0235163270)90:0.0086097339,(Bacteria-Actinobacteria-MYG60375.1:0.0061886435,(Bacteria-Actinobacteria-MYA86433.1:0.5167994666,(((((((Bacteria-Actinobacteria-NBP83888.1:1.8292042757,((((Bacteria-Planctomycetes.-RLS97097.1:0.0080113787,Bacteria-Planctomycetes.-RLS308…	-
	PXF43592.1	-	-	Chitinase class I	(Bacteria-Calditrichaeota.-RMI02396.1:0.2812028351,((((Bacteria-Cyanobacteria-NJM69747.1:0.6738291210,Bacteria-Cyanobacteria-WP_155751333.1:0.7692554533)43:0.2455986125,(Bacteria-Firmicutes.-NLA58603.1:0.0770822199,Bacteria-Firmicutes.-NLJ68993.1:0.1191726264)100:0.9588607500)30:0.1783553720,(((Bacteria-Cyanobacteria-WP_015135955.1:0.1001898645,Bacteria-Cyanobacteria-WP_075893417.1:0.0771339225)1…	-
	PXF45209.1	-	-	-	(Bacteria-CandidatusPoribacteria.-MBR52276.1:1.2716355859,(((((((((((Bacteria-CandidatusRoizmanbacteria.-OGK38754.1:0.8651544194,Bacteria-Proteobacteria-VFK79695.1:0.5521767147)65:0.1312026446,Bacteria-Planctomycetes-PHR89224.1:0.9162926687)39:0.0713049900,(Bacteria-Bacteroidetes-WP_090165141.1:0.4101731054,Bacteria-Bacteroidetes-WP_099007720.1:0.5238235368)98:0.2371912500)100:0.3121014441,(Bacte…	-
	PXF45229.1	-	-	-	(Bacteria-Bacteroidetes-MAC85330.1:0.0938779206,Bacteria-Bacteroidetes-OUU18414.1:0.1972392360,((Bacteria-Ignavibacteriae-HED07196.1:0.4071112099,((((((((((Bacteria-Aquificae-NAZ23788.1:0.0000020293,Bacteria-Aquificae-HHO73404.1:0.0363567753)84:0.0086856406,Bacteria-Aquificae-WP_012991978.1:0.0449823822)33:0.0000021172,((Bacteria-Aquificae-WP_096600474.1:0.0000021172,Bacteria-Aquificae-WP_0129638…	-
	PXF45309.1	-	-	Peptidyl-prolyl cis-trans isomerase	(Bacteria-Nitrospirae-MBC7838532.1:0.0962087093,(Bacteria-Nitrospirae-TKB93998.1:0.0320287289,(((Bacteria-Nitrospirae-NOS80133.1:0.0000021750,(((Bacteria-Nitrospirae-THJ21098.1:0.0000022025,Bacteria-Nitrospirae-NOT24385.1:0.0511543952)100:0.1386201390,Bacteria-Nitrospirae-NOT97425.1:0.1054840188)86:0.0000026535,Bacteria-Nitrospirae-THJ12379.1:0.0000028157)95:0.0161798404)82:0.0000028062,(((((((((…	-
	PXF46038.1	-	-	Pfam:DUF820	(Bacteria-Chloroflexi.-WP_174657798.1:0.6424899319,((((((((Bacteria-Chloroflexi.-MBA2446815.1:0.3595891918,Bacteria-Chloroflexi.-HHA19979.1:0.3354569578)99:0.0933174567,((Bacteria-Chloroflexi-HEX71203.1:0.0072543181,Bacteria.-GBD17451.1:0.0690049001)100:0.0344526336,Bacteria-Chloroflexi-HEG91684.1:0.0346814126)100:0.1686248035)99:0.1375778351,(Bacteria-Acidobacteria.-PYS00123.1:0.0000021133,Bacte…	-
	PXF46197.1	-	-	-	(Bacteria-CandidatusPoribacteria.-MAF12461.1:0.7841166560,((((((((Bacteria-CandidatusPoribacteria.-MAF09389.1:0.2512071290,Bacteria-CandidatusLatescibacteria.-NKB66362.1:0.2884007351)99:0.1366917272,Bacteria-CandidatusLatescibacteria.-NKB66121.1:0.1770230009)100:1.0262406180,(Bacteria-Chloroflexi-WP_110513562.1:0.9631815089,Bacteria-Chloroflexi.-HGT19360.1:0.6205131927)73:0.0786726826)60:0.079959…	-
	PXF47129.1	-	-	-	(Bacteria-Proteobacteria-WP_170143253.1:0.0000027220,((((Bacteria-Proteobacteria-WP_062455895.1:0.0092078725,(Bacteria-Proteobacteria-WP_062500392.1:0.0338977606,Bacteria-Proteobacteria-WP_041112392.1:0.0248259212)55:0.0094552041)42:0.0000020013,(Bacteria-Proteobacteria-WP_062269042.1:0.0000027220,Bacteria-Proteobacteria-WP_011253720.1:0.0047415013)88:0.0100564403)70:0.0992963273,Bacteria-Proteob…	-
	PXF48576.1	-	-	-	(Archaea-CandidatusThermoplasmatota-DAC33304.1:1.7978896826,(((Archaea-Thaumarchaeota-WP_182126115.1:1.9355397789,Eukaryota-Haptista-XP_005768224.1:1.6707924786)55:0.3747459757,Bacteria-CandidatusAzambacteria.-OGD31776.1:1.3172399991)38:0.2188791912,((((Bacteria-Verrucomicrobia-RPF77878.1:0.1912792552,(Bacteria-Proteobacteria-OOG24433.1:0.0000021495,Bacteria-Proteobacteria-WP_139349856.1:0.000002…	-
	PXF49195.1	-	-	-	(Bacteria-Cyanobacteria.-NBD34178.1:0.4850310688,((((Eukaryota-Rhodophyta-PXF49195.1:0.0384019902,Eukaryota-Rhodophyta-PXF49197.1:0.0041885974)100:3.5196379020,Bacteria-Cyanobacteria-WP_015135301.1:0.3862954978)27:0.0000024189,(Bacteria-Cyanobacteria-WP_009785137.1:0.2736885914,(Bacteria-Cyanobacteria-NEO34811.1:0.0063298173,(Bacteria-Cyanobacteria-NEP30102.1:0.0269998989,(Bacteria-Cyanobacteria-…	-

## Sheet: Supplementary Table S5
	Supplementary Table S5. Genes involving the Calvin cycle in the G. chorda genome (red color=plastid-target genes, grey color=non-plastid target genes).
	Step	Metabolic pathway	Gene	Gene expression patterns		Target signal (TargetP)	Function (KEGG)	Remarks
				Types	Gene expression patterns
	1	Ribulose-1,5P2 → Glycerate-3P (3-PGA)	YP_009294662	-	N/A (--+-)	[plastid gene]	ribulose-bisphosphate carboxylase large chain (rbcL; K01601)
			YP_009294663	-	N/A (--+-)	[plastid gene]	ribulose-bisphosphate carboxylase small chain (rbcS; K01602)
	2	Glycerate-3P (3-PGA) → 1,3-bisphospho-glycerate (1,3BPG)	PXF40964.1	general-rhythm	Morning peak pattern-A (-+++)	plastid target	phosphoglycerate kinase (pgk; K00927)
			PXF47066.1	-	Evening peak (++--)	-
	3	1,3-bisphospho-glycerate (1,3BPG) → Glyceraldehyde-3P (G3P)	PXF47572.1	general-rhythm	Morning peak pattern-A (-+++)	plastid target	glyceraldehyde-3-phosphate dehydrogenase (NADP+) (gapA; K05298; EC 1.2.1.13)
			PXF46374.1	rhythmic	Evening peak pattern-H (++--)	-	glyceraldehyde 3-phosphate dehydrogenase (GAPHDH; K00134; EC 1.2.1.12)
	4	Glyceraldehyde-3P (G3P) → Glycerone-P (DHAP)	PXF47004.1	general-rhythm	Morning peak pattern-A (-+++)	plastid target	triosephosphate isomerase (tpiA; K01803)	regeneration steps of Calvin cycle
			PXF46424.1	general-rhythm	Evening peak pattern-H (++--)	-
	5 & 8	Step 5) Glyceraldehyde-3P (G3P) ←→ D-Fructose 1,6P2 (F1,6BP) Step 8) Glycerone-P (DHAP) + Erythrose-4P → Sedoheptulose 1,7-P2	PXF46188.1	general-rhythm	Morning peak pattern-A (-+++)	plastid target	fructose-bisphosphate aldolase, class I (ALDO; K01623)
			PXF42198.1	general-rhythm	Morning peak pattern-A (-+++)	plastid target
			PXF42169.1	-	Morning peak (-+++)	-
	6	D-Fructose 1,6P2 (F1,6BP) → D-Fructose 6P (F6P)	PXF46656.1	rhythmic	Mornng peak pattern-B (--++)	-	fructose-1,6-bisphosphatase I (FBP; K03841)
			PXF43930.1	rhythmic	Morning peak pattern-A (-+++)	plastid target
			PXF41253.1	-	Morning peak (--++)	plastid target
			PXF49844.1	rhythmic	Morning peak pattern-A (-+++)	-
			PXF47207.1	-	Evening peak (++--)	-
		D-Fructose 1,6P2 (F1,6BP) ←→ D-Fructose 6P (F6P)	PXF44921.1	-	Morning/Dusk peak (---+)	plastid target	diphosphate-dependent phosphofructokinase (PFP; K00895)
	7 & 10	Step 7) Glyceraldehyde-3P (G3P) + D-Fructose 6P (F6P) → Erythrose-4P Step 10) Sedoheptulose-7P → Ribose-5P Step 10) Sedoheptulose-7P + Glyceraldehyde-3P (G3P) → Xylulose-5P	PXF41495.1	rhythmic	Morning peak pattern-A (-+++)	plastid target	transketolase (K00615)	regeneration steps of Calvin cycle
			PXF41380.1	-	N/A (+-+-)	-
	9	Sedoheptulose 1,7-P2 → Sedoheptulose-7P	PXF43817.1	general-rhythm	Morning peak pattern-A (-+++)	plastid target	sedoheptulose-bisphosphatase (K01100)
			PXF43154.1	general-rhythm	pattern-M (+-+-)	secretary
	11	Ribose-5P → Ribulose-5P	PXF47961.1	rhythmic	Dawn peak pattern-K (-++-)	-	ribose 5-phosphate isomerase A (rpiA; K01807)
		Xylulose-5P → Ribulose-5P	PXF43968.1	rhythmic	Morning peak pattern-A (-+++)	plastid target	ribulose-phosphate 3-epimerase (rpe; K01783)
			PXF48522.1	-	N/A (-+-+)	secretary
	12	Ribulose-5P → Ribulose-1,5P2	PXF44800.1	rhythmic	Morning peak pattern-A (-+++)	plastid target	phosphoribulokinase (prkB; K00855)

## Sheet: Supplementary Table S6
	Supplementary Table S6. Genes involved in glycolysis/gluconeogenesis in the G. chorda genome (red color=plastidial glycolytic process, orange color=cytosolic glycolysis, grey color=Calvin cycle).
	Step	Metabolic pathway	Gene	Gene expression patterns		Target signal (TargetP)	Function (KEGG)	Remarks
				Types	Gene expression patterns
	1	a-D-Glucose → a-D-Glucose-6P	PXF40717.1	rhythmic	Evening peak pattern-H (++--)	-	glucokinase (glk; K00845)
		a-D-Glucose-1P (G1P) ←→ a-D-Glucose-6P (G6P)	PXF45253.1	rhythmic	Dawn peak pattern-K (-++-)	-	phosphoglucomutase (pgm; K01835)
			PXF46312.1	-	Morning peak (---+)	-
	2	a-D-Glucose-6P (G6P) ←→ D-Fructose 6P (F6P)	PXF42555.1	-	Dusk peak (+--+)	plastid target	glucose-6-phosphate isomerase (pgi; K01810)
			PXF43104.1	-	Dusk peak (+--+)	-
	3	D-Fructose 6P (F6P) → D-Fructose 1,6P2 (F1,6BP)	PXF47974.1	rhythmic	Morning peak pattern-B (--++)	plastid target	6-phosphofructokinase 1 (PFK; K00850)
			PXF40573.1	-	Evening peak (++--)	-
			PXF44485.1	-	Dawn peak (+++-)	-
		D-Fructose 6P (F6P) ←→ D-Fructose 1,6P2 (F1,6BP)	PXF44921.1	-	Morning/Dusk peak (---+)	plastid target	diphosphate-dependent phosphofructokinase (PFP; K00895)
	4	D-Fructose 1,6P2 (F1,6BP) ←→ Glyceraldehyde-3P (G3P)	PXF46188.1	general-rhythm	Morning peak pattern-A (-+++)	plastid target	fructose-bisphosphate aldolase, class I (ALDO; K01623)
			PXF42198.1	general-rhythm	Morning peak pattern-A (-+++)	plastid target
			PXF42169.1	-	Morning peak (-+++)	-
	5	Glyceraldehyde-3P (G3P) ←→ 1,3-bisphospho-glycerate (1,3BPG)	PXF47572.1	general-rhythm	Morning peak pattern-A (-+++)	plastid target	glyceraldehyde-3-phosphate dehydrogenase (NADP+) (gapA; K05298; EC 1.2.1.13)
			PXF46374.1	rhythmic	Evening peak pattern-H (++--)	-	glyceraldehyde 3-phosphate dehydrogenase (GAPHDH; K00134; EC 1.2.1.12)
	6	1,3-bisphospho-glycerate (1,3BPG) ←→ Glycerate-3P (3-PGA)	PXF40964.1	general-rhythm	Morning peak pattern-A (-+++)	plastid target	phosphoglycerate kinase (pgk; K00927)
			PXF47066.1	-	Evening peak (++--)	-
	7	Glycerate-3P (3-PGA) ←→ Glycerate-2P (2-PGA)	YP_009294687	general-rhythm	Evening peak pattern-G (++-+)	[plastid gene]	2,3-bisphosphoglycerate-independent phosphoglycerate mutase (K15633)
			KAI8855369.1	-	Dawn peak (-++-)	-
			KAI8855368.1	-	Dawn peak (-++-)	-		partial gene
			KAI8855364.1	-	no expression	-		partial gene without gene expression
			KAI8855365.1	-	no expression	-		partial gene without gene expression
			KAI8855366.1	-	no expression	-		partial gene without gene expression
			KAI8855367.1	-	no expression	-		partial gene without gene expression
			KAI8855370.1	-	no expression	-		partial gene without gene expression
	8	Glycerate-2P (2-PGA) ←→ Phosphoenolpyruvate (PEP)	PXF45686.1	general-rhythm	Dusk peak pattern-F (+---)	-	enolase (K01689)
			PXF46433.1	-	Evening peak (++--)	-
			PXF40171.1	-	Dusk peak (+--+)	plastid target
	9	Phosphoenolpyruvate (PEP) → Pyruvate	PXF49559.1	general-rhythm	Evening peak pattern-H (++--)	plastid target	pyruvate kinase (K00873)
			PXF46634.1	rhythmic	Dusk peak pattern-F (+---)	-
			PXF41753.1	-	Dusk peak (+--+)	-

## Sheet: Supplementary Table S7
	Supplementary Table S7. Phosphoenolpyruvate (PEP) carboxykinase (PEPCK), and pyruvate orthophosphate dikinase (PPDK) genes in Rhodophyta (BLASTp search e-value cutoff=1.e-05).
	Subphylum	Class	Organism	PEPCK		PPDK
	Eurhodophytina	Florideophyceae	Gracilariopsis chorda	-	-	O	PXF44324.1 (no expressed genes: PXF42729.1, PXF42739.1, PXF42738.1, PXF47983.1, PXF39858.1, PXF39857.1, PXF42728.1, PXF47984.1)	-
			Chondrus crispus	-	-	-	-	-
		Bangiophyceae	Porphyra umbilicalis	O	OSX74322.1	-	-	-
			Neopyropia yezoensis	O	AIT70095.1	-	-	-
	Proteorhodophytina	Compsopogonophyceae	Madagascaria erythrocladioides	O	MMETSP1450_Transcript_28598_g.48554, MMETSP1450_Transcript_28599_g.48555, MMETSP1450_Transcript_28599_g.48556	O	MMETSP1450_Transcript_13889_g.23965, MMETSP1450_Transcript_12275_g.21003, MMETSP1450_Transcript_13890_g.23969, MMETSP1450_Transcript_13913_g.24029, MMETSP1450_Transcript_10897_g.18218, MMETSP1450_Transcript_10896_g.18216, MMETSP1450_Transcript_10898_g.18222, MMETSP1450_Transcript_10885_g.18193, MMETSP1450_Transcript_4591_g.7864, MMETSP1450_Transcript_12271_g.20987, MMETSP1450_Transcript_12274_g.2…	-
			Compsopogon caeruleus	O	MMETSP0312_Transcript_11450_m.14873	-	-	-
		Porphyridiophyceae	Porphyridium purpureum	-	-	O	KAA8498339.1	-
		Rhodellophyceae	Rhodella maculata	-	-	O	MMETSP0167_Transcript_26180_g.45394, MMETSP0167_Transcript_26183_g.45403, MMETSP0314_Transcript_15009_m.28368, MMETSP0314_Transcript_15011_m.28378, MMETSP0167_Transcript_26179_g.45390	-
		Stylonematophyceae	Rhodosorus marinus	-	-	O	MMETSP0315_Transcript_14806_m.14544, MMETSP0011_Transcript_45509_m.119854, MMETSP0315_Transcript_14807_m.14546, MMETSP0315_Transcript_18528_m.17988, MMETSP0011_Transcript_45510_m.119856	-
	Cyanidiophytina	Cyanidiophyceae	Cyanidioschyzon merolae	O	XP_005537396.1	O	XP_005535692.1 (PPDK_N, K01007)	-
			Cyanidiococcus yangmingshanensis	O	KAF6002640.1	O	KAF6005553.1, KAF6005554.1	-
			Galdieria sulphuraria	O	XP_005704180.1	O	XP_005704889.1	-

## Sheet: Supplementary Table S8
	Supplementary Table S8. Carbonic anhydrase genes (CA) in the G. chorda genome.
	Gene ID	Gene expressions	Remarks	Functional annotation
				CA family	KEGG	Domain annotation	EggNog annotation
	PXF47433.1 (GcCAHα1)	up-down-down/down/up-down-down (pattern-F)	peak at dusk	Alpha	K01674 (CA)	cd03124 (CA alpha prokaryotic-like specific domain)	Bifunctional monodehydroascorbate reductase and carbonic
	PXF45959.1 (GcCAHα2)	up-down-up/down/down-down-up			K01672 (CA)	cd03124 (CA alpha prokaryotic-like specific domain)	Bifunctional monodehydroascorbate reductase and carbonic anhydrase
	PXF43446.1 (GcCAHα3)	down-up-up/up/down-up-up (pattern-A)	the same expression pattern with Calvin cycle		K01674 (CA)	cd03124 (CA alpha prokaryotic-like specific domain)	Bifunctional monodehydroascorbate reductase and carbonic
	PXF42239.1 (GcCAHα4)	no expression			K01674 (CA)	cd03124 (CA alpha prokaryotic-like specific domain)	Eukaryotic-type carbonic anhydrase
	PXF41501.1 (-)	no expression			-	cl00012 (CA alpha group domain superfamily)	-
	PXF46000.1 (GcCAHαEuka)	up-down-down/up/up-up-down-up	newly found in this study, peak at dusk, the same diel rhythm with PEPC	Eukaryotic alpha	-	smart01057 (Eukaryotic-type CA specific domain)	Carbonate dehydratase (=CA)
	PXF48952.1 (GcCAHβ)	down-up-down/up/down-up-down (pattern-N)		Beta	K01673 (CA)	COG0288 (CA specific domain, cynT)	Carbonic anhydrase
	PXF43941.1 (GcCAHγ1)	up-down-down/up/up-down-down (pattern-E)	peak at dusk, the same rhythm with PEPC	Gamma	-	PRK13627 (carnitine operon protein domain superfamily)	Gamma carbonic anhydrase
	PXF41342.1 (GcCAHγ2)	up-down-down/up/up-up-down	peak at dusk, the same diel rhythm with PEPC		-	cd04645 (Gamma CA-like specific domain), cl13804 (Cep120 protein domain superfamily)	Gamma carbonic

## Sheet: Supplementary Table S9
	Supplementary Table S9. Primer pairs for the target genes in quantitative real-time PCR experiments (The gene names have been annotated based on the results of KEGG analysis).
	Group	Gene ID	Gene name	Forward	Reverse	Product size
	Housekeeping genes	PXF41546.1	translation initiation factor 4E [EIF4E]	5'-CATTCACCCCTTCCCAGCAT-3'	5'-CGACTCCGGCAATATCGTCA-3'	111
		PXF43206.1	peptide chain release factor subunit 1 [ERF1]	5'-AGCTCCGAACAAATGCAGGA-3'	5'-TCCTTGTAGTTTGCCGCCAT-3'	113
	Photosynthesis metabolism	PXF49735.1	light-harvesting complex I chlorophyll a/b binding protein 1 [LHCA1]	5'-TTGGGCAAGGATCCGGAAAA-3'	5'-TGGTAAGGAGGGTAGCGTGA-3'	109
		PXF49118.1		5'-TCGACCCGTTCAACATCTCG-3'	5'-ATGAAACCGAGGATGGCCAG-3'	100
		PXF48652.1		5'-CATCTACACCGTCCCCATCG-3'	5'-CTTCTTTCCCATGCCAAGCG-3'	133
		PXF47220.1		5'-TGCTGCCATTCCGTTCCTTC-3'	5'-GCGTGCTTGATTTCGGCTTC-3'	132
		PXF40584.1		5'-CACCCGAAAAGAAGAAGCGC-3'	5'-cttacACCAACGGCCAGACT-3'	138
		PXF44052.1	light-harvesting complex I chlorophyll a/b binding protein 4 [LHCA4]	5'-GAGCGAATCATCTCCCTCCG-3'	5'-CGTCCGTGCTTGATTTCAGC-3'	147
	Calvin cycle and glycogenesis/gluconeogenesis	PXF40964.1	phosphoglycerate kinase [PGK]	5'-GTCGCTGCCATTGTCGATTC-3'	5'-TGCAGCAAGTTTAGCGGAGA-3'	114
		PXF47572.1	glyceraldehyde-3-phosphate dehydrogenase (NADP+) (phosphorylating) [GAPA]	5'-CCTTCGTTGCACCAGTCTCC-3'	5'-AGATCCTTGCTCAGCGGTCT-3'	140
		PXF47004.1	triosephosphate isomerase (TIM) [TPI]	5'-CGTGACGGTGTTGATGTCGT-3'	5'-TAGCATCCAACTCGCCCGTA-3'	142
		PXF46188.1	fructose-bisphosphate aldolase, class I [ALDO]	5'-CTGGCACTGATAGCACGCAA-3'	5'-GATCACTCATTCCGCCCGAC-3'	126
		PXF42198.1	fructose-bisphosphate aldolase, class I [ALDO]	5'-AGGCTTCCATCAACCTCAGC-3'	5'-ACGACTTGAGGCACGATTGT-3'	105
		PXF41495.1	transketolase [TKT]	5'-CGCTGCCGTGTATAACAAGC-3'	5'-TTGCCCAGTCCGTAATGTCC-3'	132
		PXF43930.1	fructose-1,6-bisphosphatase I [FBP]	5'-TGACGCTGGCATTGCTACTG-3'	5'-TAGCTCCCGGTTGCATGGTA-3'	134
		PXF49844.1	fructose-1,6-bisphosphatase I [FBP]	5'-GCGCGGAAAGATCTACTCGG-3'	5'-ATCGCAGGGAGTAGGTGGAC-3'	119
		PXF43817.1	sedoheptulose-bisphosphatase	5'-GCCCCCGTACTACCATCACT-3'	5'-ACGCCGCAGTATGAATCCAC-3'	111
		PXF47961.1	ribose 5-phosphate isomerase A [RPIA]	5'-AACTTGACACACACCCCGTT-3'	5'-CTTCGACCATTTTCTCGCGC-3'	117
		PXF43968.1	ribulose-phosphate 3-epimerase [RPE]	5'-CGGTGTCGTTCTCAACCCAG-3'	5'-TCAATGAATCCTTGGCCGCC-3'	117
		PXF44800.1	phosphoribulokinase [PRK]	5'-CACCCCATGTATGACGAGCG-3'	5'-TGTCGCGCTGAATCTTCCAC-3'	100
		PXF49559.1	pyruvate kinase [PK]	5'-AAAGCCGACCATTGTTGCCA-3'	5'-CCATTCGCAGTTTCTCCGCT-3'	141
		PXF47974.1	6-phosphofructokinase 1 [PFK]	5'-CGTCCAGCAGTATCCATCGC-3'	5'-TGGTACACATTTCGACGCGG-3'	159
		PXF47066.1	phosphoglycerate kinase [PGK]	5'-ATCGGAGGAGGTGATACGGC-3'	5'-AAGAGCTGCGACACCTGGTA-3'	132
		PXF46433.1	enolase [ENO]	5'-ATCAAGGTGGGGATGGACGT-3'	5'-GTACAGGTCTCCGAGTGCCT-3'	132
		PXF46374.1	glyceraldehyde 3-phosphate dehydrogenase (phosphorylating) [GAPDH]	5'-GTCGTCCCACAATCAACCCC-3'	5'-ACAAGACGGCCAATTCGACC-3'	123
		PXF45686.1	enolase [ENO]	5'-AAGATTCGTTCATTGCCGCG-3'	5'-TGCTGCCCAAATCGTCTTCT-3'	129
		PXF45253.1	phosphoglucomutase [PGM]	5'-TCCTGACCCGAATCTCACCT-3'	5'-TCATGTTTCGGTCGCCATCA-3'	116
		PXF44921.1	diphosphate-dependent phosphofructokinase [PFP]	5'-GGCTTTCGTAATGGACCGGA-3'	5'-AAACTGGGCAGGGGTTTCAA-3'	141
		PXF42555.1	glucose-6-phosphate isomerase [GPI]	5'-CAGCGCATCAAGGACATGGT-3'	5'-ACAACGTTCACACCGTCCAG-3'	122
	Cytosolic carbon metbolism	PXF46130.1	malate dehydrogenase [MDH]	5'-TTCTCGTTCCCCGTTCGATG-3'	5'-TCCTCTCGCTCAGCAAACAG-3'	125
		PXF44324.1	pyruvate, orthophosphate dikinase [PPDK]	5'-GTTGACAAGATGGCCGAGGA-3'	5'-TAAAGAAGCTCGCCTGGTGG-3'	127
		PXF44206.1	phosphoenolpyruvate carboxylase [PEPC]	5'-TGGGAAGGCGAAGAATGTCC-3'	5'-CACAGCAAGCACATCGGATG-3'	115
		PXF43032.1	malate dehydrogenase (decarboxylating) [NAD-ME]	5'-GAGGCTTGTCTGCGGTTTCA-3'	5'-GGGCCAGTTGTACACCATGG-3'	102
	TCA cycle	PXF49895.1	malate dehydrogenase [MDH]	5'-AACCGGCGTTGGATGTCATC-3'	5'-TCGCGCATGTGATCTATGGC-3'	148
		PXF49035.1	succinate dehydrogenase (ubiquinone) flavoprotein subunit [SDHA]	5'-GGTGTTCGGTCGTGCTACAG-3'	5'-CTCTGACGTTCGCACATCCC-3'	148
		PXF48725.1	aconitate hydratase [ACO]	5'-TCTCAGCTTGGGACGGAGAG-3'	5'-CCAAATGGCCTCGGAACCTC-3'	120
		PXF48440.1	isocitrate dehydrogenase (NAD+) [IDH3]	5'-GGTTCGACGCAATGGATTCG-3'	5'-AACGCCAGGAATTGAAACGC-3'	139
		PXF48301.1	2-oxoglutarate dehydrogenase E1 component [OGDH]	5'-TCCTGGAGACTGAGACCGAG-3'	5'-GATTCTCCGCCTTCTAGCCC-3'	145
		PXF47684.1	succinyl-CoA synthetase alpha subunit [LSC1]	5'-ACAACACCCGGTCAAGAAGC-3'	5'-CCCTTGCCGCCCGAAATAAT-3'	105
		PXF47698.1	fumarate hydratase, class II [FH]	5'-AAGTCATCTCGAACAGGGCG-3'	5'-TGTGCATTGCGGTTGGAAAG-3'	126
		PXF46821.1	pyruvate dehydrogenase E1 component subunit beta [PDHB]	5'-ACTGTCGTGGGCTCTTGAAG-3'	5'-CAGGGTCCATGACTTCGTCC-3'	117
		PXF40770.1	2-oxoglutarate dehydrogenase E2 component (dihydrolipoamide succinyltransferase) [DLST]	5'-TCCCATCTTGAACATGCCGC-3'	5'-GCGTCTTGACCCTCCTCAGA-3'	176

## Sheet: Supplementary Table S10
	Supplementary Table S10. Primer pairs for amplifications of target cDNA fragments to support experiments involving subcellular localizations.
	Gene group	Gene ID	Forward	Reverse
	Gc-pCRY2	PXF48820.1	aaaTCTAGAATGCCGCCTCCCATATCTTGCTCCC	cccAGATCTTCGTCTGGAAGAGTACTGTCCGTTC
	Gc-aCRY	PXF46329.1	cccTCTAGAATGCCGAGTCCGGCCGTTCTACATT	aaaGGATCCGCGACGCCTCCGTTTCCGATATGGC
	Gc-hCRY	PXF47913.1	cccTCTAGAATGAACGTGTTCTGGATGCATCGAG	cccGGATCCTGGGAGTGATTCTTTTTCCTTAACA
	GcDASH-CRY1	PXF43177.1	aaaTCTAGAATGCGGCCCGCGCCATGCGCCCACA	accGGATCCTAAAGCCCTGACGGCCGACCTTTGC
	GcDASH-CRY2	PXF45941.1	cccACTAGTATGCGTAGAGGTCCTCGGAGAGTTT	cccAGATCTTTGCTCCTTTTGAGAGGACGGAGCT
	GcDASH-CRY3	PXF49032.1	accTCTAGAATGTCGTCATCAGCCTTCGTTCCCA	aaaAGATCTACAACACAGCTTGCCACGGGTTGCG
	GcDASH-CRY4	PXF46987.1	aaaTCTAGAATGGGCGCCTTTGTCGCGCCGCTCG	accGGATCCGGCCGGTAGCACACCGTTTTTAAGC
